# Supplementary material for: Teaching an old ‘doc’ new tricks for algal biotechnology: Strategic filter use enables multi-scale fluorescent protein signal detection
Source: Front Bioeng Biotechnol. 2022 Sep 23;10:979607. doi: 10.3389/fbioe.2022.979607 (PMC9540369; doi:10.3389/fbioe.2022.979607)
Supplement: Supplementary file 2 [file DataSheet1.zip]

Archive with 4 entries (4 files):
- 02 Supplemental File 1 - Plasmid sequences.txt
- __MACOSX/._02 Supplemental File 1 - Plasmid sequences.txt
- 02 Plasmids submitted to Chlamydomonas Resource Center details_final.xlsx
- __MACOSX/._02 Plasmids submitted to Chlamydomonas Resource Center details_final.xlsx
