# Supplementary material for: Teaching an old ‘doc’ new tricks for algal biotechnology: Strategic filter use enables multi-scale fluorescent protein signal detection
Source: Front Bioeng Biotechnol. 2022 Sep 23;10:979607. doi: 10.3389/fbioe.2022.979607 (PMC9540369; doi:10.3389/fbioe.2022.979607)
Supplement: Supplementary file 2 [file DataSheet1.zip › 02 Plasmids submitted to Chlamydomonas Resource Center details_final.xlsx]

## Sheet: For resource center
Plasmid	Plasmid name	E. coli Strain	E. coli Antibiotic Selection	Reporter	Subcellular localization	Chlamydomonas Antibiotic selection	SSB lab identifier
1	pOpt3_PAβ_5'btub2_mVenus_strepII_Tfdx1_Paro	DH5-α	Ampicillin (100 µg/mL)	mVenus (Yellow FP)	cytoplasm	Paromomycin resistance (15 µg/mL)	P007
2	pOpt3_PAβ_5'btub2_mRuby2_strepII_Tfdx1_Paro	DH5-α	Ampicillin (100 µg/mL)	mRuby2 (Red FP)	cytoplasm	Paromomycin resistance (15 µg/mL)	P008
3	pOpt3_PAβ_5'btub2_Clover_strepII_Tfdx1_Paro	DH5-α	Ampicillin (100 µg/mL)	Clover (Green FP)	cytoplasm	Paromomycin resistance (15 µg/mL)	P009
4	pOpt3_PAβ_5'btub2_mCerulean3_strepII_Tfdx1_Paro	DH5-α	Ampicillin (100 µg/mL)	mCerulean3 (Cyan FP)	cytoplasm	Paromomycin resistance (15 µg/mL)	P010
5	pOpt3_PAβ_5'btub2_mTagBFP2_strepII_Tfdx1_Paro	DH5-α	Ampicillin (100 µg/mL)	mTagBFP2 (Blue FP)	cytoplasm	Paromomycin resistance (15 µg/mL)	P041
6	pOpt3_PAβ_5'btub2_mTFP1_strepII_Tfdx1_Paro	DH5-α	Ampicillin (100 µg/mL)	mTFP1 (Cyan FP)	cytoplasm	Paromomycin resistance (15 µg/mL)	P042
7	pOpt3_PAβ_5'btub2_moxGFP_strepII_Tfdx1_Paro	DH5-α	Ampicillin (100 µg/mL)	moxGFP (Green FP)	cytoplasm	Paromomycin resistance (15 µg/mL)	P043
8	pOpt3_PAβ_5'btub2_mKOk_strepII_Tfdx1_Paro	DH5-α	Ampicillin (100 µg/mL)	mKOk (Orange FP)	cytoplasm	Paromomycin resistance (15 µg/mL)	P044
9	pOpt3_PAβ_5'btub2_mScarlet_strepII_Tfdx1_Paro	DH5-α	Ampicillin (100 µg/mL)	mScarlet (Red FP)	cytoplasm	Paromomycin resistance (15 µg/mL)	P045
10	pOpt3_PAβ_5'btub2_mNeptune2-5_strepII_Tfdx1_Paro	DH5-α	Ampicillin (100 µg/mL)	mNeptune 2.5 (Far Red FP)	cytoplasm	Paromomycin resistance (15 µg/mL)	P046
11	pOpt3_PAβ_5'btub2_LSSmOrange_Tfdx1_Paro	DH5-α	Ampicillin (100 µg/mL)	LSSmOrange (Long Stokes Shifted Orange FP)	cytoplasm	Paromomycin resistance (15 µg/mL)	P080
12	pOpt3_PAβ_5'btub2_LSSmCherry_Tfdx1_Paro	DH5-α	Ampicillin (100 µg/mL)	LSSmCherry (Long Stokes Shifted Red FP)	cytoplasm	Paromomycin resistance (15 µg/mL)	P082
13	pOpt3_PAβ_5'btub2_LSSmKate2_Tfdx1_Paro	DH5-α	Ampicillin (100 µg/mL)	LSSmKate2 (Long Stokes Shifted Red FP)	cytoplasm	Paromomycin resistance (15 µg/mL)	P084
14	pOpt3_Ppsad_5'psad_CTPpsadi1_mVenus_strepII_Tfdx1_Paro_new	DH5-α	Ampicillin (100 µg/mL)	mVenus (Yellow FP)	chloroplast (PsaD CTP)	Paromomycin resistance (15 µg/mL)	P002
15	pOpt3_PAβ_5'btub2_aadA_strepII_Tfdx1_aadA_Min	DH5-α	Ampicillin (100 µg/mL)	Selection as reporter	cytoplasm	Spectinomycin - only one cassette (200 µg/mL)	MS003
16	pOpt3_Ppsad_5'psad_CTPpsadi1_aadA_strepII_Tfdx1_aadA_Min	DH5-α	Ampicillin (100 µg/mL)	Selection as reporter	chloroplast (PsaD CTP)	Spectinomycin - only one cassette (200 µg/mL)	MS002
17	pOpt3_PAβ_5'btub2_mVenus_3xHA_Tfdx1_Paro	DH5-α	Ampicillin (100 µg/mL)	mVenus (Yellow FP)	cytoplasm	Paromomycin resistance (15 µg/mL)	P074
18	pOpt3_PAβ_5'btub2_mVenus_c-myc_Tfdx1_Paro	DH5-α	Ampicillin (100 µg/mL)	mVenus (Yellow FP)	cytoplasm	Paromomycin resistance (15 µg/mL)	P075
19	pOpt3_PAβ_5'btub2_mVenus_E-ep_Tfdx1_Paro	DH5-α	Ampicillin (100 µg/mL)	mVenus (Yellow FP)	cytoplasm	Paromomycin resistance (15 µg/mL)	P076
20	pOpt3_PAβ_5'btub2_mVenus_FLAG_Tfdx1_Paro	DH5-α	Ampicillin (100 µg/mL)	mVenus (Yellow FP)	cytoplasm	Paromomycin resistance (15 µg/mL)	P077
21	pOpt3_PAβ_5'btub2_mVenus_TAP_Tfdx1_Paro	DH5-α	Ampicillin (100 µg/mL)	mVenus (Yellow FP)	cytoplasm	Paromomycin resistance (15 µg/mL)	P078
22	pOpt3_PAβ_5'btub2_mVenus_V5_Tfdx1_Paro	DH5-α	Ampicillin (100 µg/mL)	mVenus (Yellow FP)	cytoplasm	Paromomycin resistance (15 µg/mL)	P079
23	pET_mTagBFP2	BL21(DE3)	Kanamycin (50 µg/mL)	mTagBFP2 (Blue FP)	bacterial cytoplasm	N/A	pET010
24	pET_mTFP1	BL21(DE3)	Kanamycin (50 µg/mL)	mTFP1 (Cyan FP)	bacterial cytoplasm	N/A	pET011
25	pET_moxGFP	BL21(DE3)	Kanamycin (50 µg/mL)	moxGFP (Green FP)	bacterial cytoplasm	N/A	pET012
26	pET_mKOkappa	BL21(DE3)	Kanamycin (50 µg/mL)	mKOk (Orange FP)	bacterial cytoplasm	N/A	pET013
27	pET_mScarlet	BL21(DE3)	Kanamycin (50 µg/mL)	mScarlet (Red FP)	bacterial cytoplasm	N/A	pET014
28	pET_mNeptune2_5	BL21(DE3)	Kanamycin (50 µg/mL)	mNeptune 2.5 (Far Red FP)	bacterial cytoplasm	N/A	pET015
29	pET_mCeulean3	BL21(DE3)	Kanamycin (50 µg/mL)	mCerulean3 (Cyan FP)	bacterial cytoplasm	N/A	pET022
30	pET_Clover	BL21(DE3)	Kanamycin (50 µg/mL)	Clover (Green FP)	bacterial cytoplasm	N/A	pET023
31	pET_mVenus	BL21(DE3)	Kanamycin (50 µg/mL)	mVenus (Yellow FP)	bacterial cytoplasm	N/A	pET024
32	pET_mRuby2	BL21(DE3)	Kanamycin (50 µg/mL)	mRuby2 (Red FP)	bacterial cytoplasm	N/A	pET025
