# Supplementary material for: Teaching an old ‘doc’ new tricks for algal biotechnology: Strategic filter use enables multi-scale fluorescent protein signal detection
Source: Front Bioeng Biotechnol. 2022 Sep 23;10:979607. doi: 10.3389/fbioe.2022.979607 (PMC9540369; doi:10.3389/fbioe.2022.979607)
Supplement: Supplementary file 4 [file DataSheet2.XLSX]

## Sheet: Sheet1
Collected Fluorescence filter spectra from Sekonic C-7000 Spectromaster
Filter light intensity (relative)																	Normalized filter light intensities																			Excitation - data from FPbase
Wavelength (nm)	Open xenon lamp	Algal cultivation bench LEDs	420-20	440SP	450SP	475-20	480-20	500-10	504-10	510-10	530-10	560-10	591-6	600-10	620-14		Wavelength	Open lamp	Algal cultivation bench LEDs	420-20	440SP	450SP	475-20	480-20	500-10	504-10	510-10	530-10	560-10	591-6	600-10	620-14	640/160 DNA filter			Wavelength	mTagBFP2 ex	mCerulean3 ex	mTFP1 ex	moxGFP ex	Clover ex	mVenus ex	mKOk ex	LSSmOrange ex	mScarlet ex	mRuby2 ex	mNeptune ex	Chlorophyll a ex	Chlorophyll b ex
380	0	0	0	0.00153225	0	0	0	0.00036689	0	0	0	0.00195732	0.00211769	0.00276695	0.00266018		380	0	0	0	0.003367	0	0	0	0.000609225	0	0	0	0.00272395	0.00486247	0.00252029	0.00533803	0.0125649			380	0.6189	0.2359	0.0709	0	0.0222	0.0155	0	0.341	0	0.066	0	0.399684	0.11409
381	0	0	0	0.00408743	0	0	0	0.00060701	0	0	0	0.00239984	0.00195818	0.00323394	0.00204277		381	0	0	0	0.00898181	0	0	0	0.00100795	0	0	0	0.00333979	0.00449621	0.00294566	0.00409911	0.0116975			381	0.6474	0.2455	0.0746	0	0.0224	0.0155	0	0.3535	0	0.063	0	0.405112	0.11077
382	0	0	0	0.00739516	0.00130731	0	0	0.00073475	0	0	0	0.00270575	0.00178125	0.0035843	0.00156773		382	0	0	0	0.0162503	0.0019799	0	0	0.00122006	0	0	0	0.00376552	0.00408996	0.00326478	0.00314586	0.00966021			382	0.6718	0.255	0.0787	0	0.0224	0.0155	0	0.3665	0	0.061	0	0.413063	0.10684
383	0	0	0	0.0115516	0.00404412	0	0	0.00077201	0.000643562	0	0	0.00283992	0.00159631	0.00381697	0.00123454		383	0	0	0	0.0253837	0.00612474	0	0	0.00128193	0.000889432	0	0	0.00395224	0.00366532	0.00347671	0.00247727	0.00703891			383	0.6919	0.2646	0.0831	0	0.0225	0.0155	0	0.3803	0	0.059	0	0.421598	0.10221
384	0	0	0	0.0166538	0.00757031	0	0	0.00072967	0.00115864	0.000338613	0	0.00277149	0.00140255	0.00392485	0.0010222		384	0	0	0	0.0365953	0.0114651	0	0	0.00121163	0.0016013	0.000539716	0	0.00385702	0.00322042	0.00357498	0.00205119	0.00460688			384	0.7104	0.2725	0.0874	0	0.0226	0.0155	0	0.3942	0.0123	0.054	0	0.434472	0.09741
385	0	0	0	0.0227988	0.0119663	0	0	0.00061862	0.00133641	0.000896508	0	0.00246964	0.00119918	0.00390089	0.000909741		385	0	0	0	0.0500985	0.0181228	0	0	0.00102723	0.00184699	0.00142895	0	0.00343695	0.00275346	0.00355315	0.00182552	0.00313567			385	0.7296	0.2802	0.0925	0	0.0229	0.0155	0	0.4077	0.0125	0.052	0	0.444666	0.09234
386	0.00363757	0	0	0.0300983	0.0173628	0	0	0.00045381	0.00119655	0.00107902	0	0.00190726	0.0009875	0.00375313	0.000885079		386	0.00682534	0	0	0.0661388	0.0262956	0	0	0.000753557	0.00165369	0.00171985	0	0.00265429	0.00226742	0.00341856	0.00177604	0.00302442			386	0.7491	0.288	0.0973	0	0.0231	0.0155	0	0.4205	0.0127	0.048	0	0.456929	0.08761
387	0.011401	0	0	0.0386969	0.024002	0	0	0.00025915	0.000864525	0.000998202	0	0.00106552	0.00077345	0.00352325	0.000955948		387	0.0213923	0	0	0.0850333	0.0363506	0	0	0.000430321	0.00119481	0.00159104	0	0.00148285	0.00177593	0.00320918	0.00191824	0.00384144			387	0.7683	0.2957	0.102	0	0.0233	0.0155	0	0.4329	0.0129	0.045	0	0.471419	0.08337
388	0.0204849	0	0	0.0487431	0.0321415	0	0	5.9802e-05	0.0004801	0.000779209	0	0	0.00056363	0.0032575	0.00113276		388	0.0384369	0	0	0.107109	0.0486778	0	0	9.93019e-05	0.00066352	0.00124198	0	0	0.00129416	0.00296711	0.00227305	0.00504264			388	0.7902	0.3035	0.1075	0	0.0233	0.0155	0	0.4455	0.013	0.04	0	0.493956	0.0795
389	0.0310902	0	0	0.0603807	0.042034	0	0	0	0.000181107	0.000545877	0	0	0.00036454	0.00300147	0.0014252		389	0.058336	0	0	0.132682	0.0636597	0	0	0	0.000250298	0.000870074	0	0	0.000837027	0.00273391	0.00285986	0.00608952			389	0.8161	0.3129	0.1131	0	0.0238	0.0155	0	0.4587	0.0132	0.037	0	0.509385	0.07666
390	0.0431835	0	0	0.0735358	0.0537306	0	0	0	2.50313e-05	0.00036742	0	0	0.0001804	0.00277443	0.00181231		390	0.0810272	0	0	0.161589	0.081374	0	0	0	3.45945e-05	0.000585631	0	0	0.00041422	0.00252711	0.00363666	0.00667429			390	0.8411	0.3271	0.1187	0	0.0238	0.0155	0	0.4728	0.0134	0.035	0	0.528711	0.07452
391	0.0564188	0	0	0.0878454	0.067014	0	0	0	0	0.000240206	0	0	1.2365e-05	0.00256049	0.00223233		391	0.105861	0	0	0.193033	0.101491	0	0	0	0	0.000382864	0	0	2.83915e-05	0.00233224	0.00447949	0.00679684			391	0.8598	0.3413	0.1249	0	0.0241	0.0155	0	0.4876	0.0135	0.032	0	0.548014	0.07287
392	0.0704286	0	0	0.102926	0.0816482	0	0	0	0	0.000155538	0	0	0	0.00234133	0.00262066		392	0.132149	0	0	0.226172	0.123655	0	0	0	0	0.000247912	0	0	0	0.00213262	0.00525872	0.00647847			392	0.8739	0.3554	0.1311	0	0.0243	0.0155	0	0.5029	0.0136	0.028	0	0.570732	0.07219
393	0.084853	0	0	0.118402	0.0974017	0	0	0	0	0.000104367	0	0	0	0.00209956	0.00291567		393	0.159214	0	0	0.260179	0.147513	0	0	0	0	0.000166351	0	0	0	0.0019124	0.00585069	0.00575105			393	0.8884	0.3692	0.1376	0	0.0241	0.0155	0	0.5183	0.0138	0.026	0	0.590081	0.072
394	0.0994526	0	0	0.134018	0.114128	0	0	0	0	7.10606e-05	0	0	0	0.00183292	0.00310399		394	0.186608	0	0	0.294495	0.172845	0	0	0	0	0.000113264	0	0	0	0.00166953	0.0062286	0.00483534			394	0.9043	0.3827	0.1452	0	0.0244	0.0155	0	0.5336	0.0139	0.022	0	0.614394	0.07293
395	0.114086	0	0	0.149618	0.13175	0	0	0	0	3.46714e-05	0	0	0	0.00155145	0.00321143		395	0.214065	0	0	0.328774	0.199533	0	0	0	0	5.52628e-05	0	0	0	0.00141315	0.00644418	0.00410479			395	0.9218	0.3963	0.1523	0	0.0243	0.0155	0	0.5489	0.014	0.02	0	0.629026	0.07402
396	0.128614	0	0	0.165046	0.150191	0	0	0	0	0	0	0	0	0.00126552	0.0032649		396	0.241325	0	0	0.362676	0.227461	0	0	0	0	0	0	0	0	0.00115271	0.00655148	0.00393653			396	0.9422	0.4098	0.1606	0	0.0242	0.0155	0	0.5638	0.014	0.018	0	0.642619	0.07579
397	0.142898	0	0	0.180151	0.169365	0	0	0	0	0	0	0	0	0.000986066	0.00328848		397	0.268127	0	0	0.395868	0.2565	0	0	0	0	0	0	0	0	0.000898165	0.00659879	0.00464212			397	0.9629	0.4233	0.1684	0	0.0249	0.0155	0	0.5783	0.0141	0.016	0	0.655595	0.07797
398	0.156801	0	0	0.194805	0.189105	0	0.00015341	0	0	0	0	0	0	0.000727681	0.00328299		398	0.294213	0	0	0.428069	0.286397	0	0.00015297	0	0	0	0	0	0	0.000662812	0.00658779	0.00599253			398	0.9786	0.4369	0.1769	0	0.0247	0.0155	0	0.5926	0.0142	0.014	0	0.668767	0.08
399	0.170185	0	0	0.208892	0.209205	0	0.00033673	0	0	0	0.000497897	0	0	0.00050692	0.00323753		399	0.319326	0	0	0.459023	0.316837	0	0.000335764	0	0	0	0.000767388	0	0	0.000461731	0.00649656	0.00748658			399	0.9878	0.4504	0.1866	0.0428	0.0251	0.0155	0	0.607	0.0143	0.013	0	0.677743	0.08212
400	0.182912	0	0.0021695	0.222294	0.229456	0	0.0004865	0	0	0	0.00107776	0	0	0.000340382	0.00314105		400	0.343207	0	0.00529586	0.488474	0.347506	0	0.000485104	0	0	0	0.0016611	0	0	0.000310039	0.00630296	0.0086207			400	0.9937	0.4692	0.195	0.0432	0.025	0.0155	0	0.6218	0.0144	0.011	0	0.681602	0.08447
401	0.194894	0	0.00600479	0.234953	0.249701	0	0.00061266	0	0	0	0.0013855	0	0	0.000244503	0.00298599		401	0.365688	0	0.014658	0.516291	0.378167	0	0.000610902	0	0	0	0.00213541	0	0	0.000222707	0.00599181	0.0089943			401	0.9986	0.4938	0.2045	0.0446	0.0256	0.0155	0	0.6368	0.0144	0.01	0	0.688707	0.087
402	0.206263	0	0.0115147	0.247071	0.270025	0	0.00071913	0	0	0	0.00147572	0	0	0.000234984	0.00278089		402	0.387022	0	0.028108	0.54292	0.408948	0	0.000717066	0	0	0	0.00227447	0	0	0.000214037	0.00558025	0.00868542			402	1	0.5184	0.2156	0.0466	0.0253	0.0155	0	0.6519	0.0145	0.008	0	0.699551	0.08894
403	0.217221	0	0.0188899	0.258929	0.290583	0	0.00080814	0	0	0	0.00142443	0	0	0.00032731	0.00253897		403	0.407582	0	0.0461112	0.568975	0.440082	0	0.000805821	0	0	0	0.00219542	0	0	0.000298132	0.00509481	0.00791105			403	0.9933	0.5377	0.2254	0.0489	0.0259	0.015	0	0.6672	0.0145	0.007	0	0.708511	0.09074
404	0.227965	0	0.0283211	0.270805	0.311527	0	0.00088189	0	0	0	0.0013076	0	6.8304e-05	0.000536929	0.00227345		404	0.427742	0	0.0691334	0.595073	0.471802	0	0.000879359	0	0	0	0.00201535	0	0.000156834	0.000489065	0.004562	0.00688812			404	0.9779	0.5566	0.2362	0.0507	0.026	0.0135	0	0.6824	0.0146	0.007	0	0.716019	0.09303
405	0.238638	0	0.0400959	0.282869	0.332912	3.5983e-05	0.00094281	0	0	0	0.00118261	0	0.00015445	0.000859556	0.00200184		405	0.447768	0	0.0978763	0.621583	0.504189	5.13485e-05	0.000940105	0	0	0	0.00182271	0	0.000354635	0.000782932	0.00401698	0.00578788			405	0.9588	0.5755	0.248	0.0518	0.026	0.0108	0	0.6979	0.0147	0.006	0	0.731783	0.09485
406	0.249232	0	0.0547573	0.294996	0.354526	6.5845e-05	0.00099394	0	0	0	0.0010577	0	0.00019675	0.00123869	0.001753		406	0.467647	0	0.133665	0.648231	0.536924	9.39623e-05	0.000991088	0	0	0	0.00163019	0	0.000451761	0.00112827	0.00351764	0.00466077			406	0.9416	0.5922	0.2593	0.0531	0.0263	0.0091	0	0.7137	0.0147	0.005	0	0.742059	0.09707
407	0.259714	0	0.0728901	0.307014	0.376117	8.0886e-05	0.00103838	0	0	0	0.000933049	0	0.00016522	0.00160931	0.00155764		407	0.487315	0	0.177929	0.67464	0.569622	0.000115426	0.0010354	0	0	0	0.00143807	0	0.000379365	0.00146585	0.00312562	0.00353749			407	0.9266	0.6086	0.2717	0.0549	0.0265	0.0124	0	0.7298	0.0148	0.005	0	0.76002	0.10005
408	0.270052	0	0.0950689	0.318753	0.397431	8.9119e-05	0.00107918	0	0	0	0.000808862	0	3.0079e-05	0.0019065	0.00144604		408	0.506712	0	0.232068	0.700434	0.601902	0.000127175	0.00107608	0	0	0	0.00124667	0	6.90649e-05	0.00173654	0.00290168	0.00244841			408	0.9094	0.625	0.2834	0.0602	0.0266	0.0158	0	0.7458	0.0149	0.004	0	0.783479	0.10313
409	0.280254	0	0.121241	0.330164	0.418355	9.4948e-05	0.00111411	0	0	0	0.000686374	0	0	0.0020732	0.00142231		409	0.525854	0	0.295956	0.72551	0.633591	0.000135493	0.00111091	0	0	0	0.00105788	0	0	0.00188839	0.00285406	0.00140475			409	0.8868	0.6414	0.2954	0.0629	0.0271	0.0191	0	0.7618	0.0149	0.004	0	0.809834	0.10715
410	0.290392	0	0.150373	0.341394	0.438989	9.7132e-05	0.00113272	0	0	0	0.000568434	0	0	0.00206463	0.0014496		410	0.544875	0	0.367069	0.750187	0.66484	0.000138609	0.00112947	0	0	0	0.000876104	0	0	0.00188058	0.00290883	0.000387768			410	0.8596	0.6612	0.3085	0.0656	0.0275	0.0191	0	0.7773	0.015	0.003	0	0.83739	0.11228
411	0.300543	0	0.181346	0.352605	0.45945	9.3939e-05	0.00112384	0	0	0	0.000458028	0	0	0.00183706	0.00148752		411	0.563923	0	0.442676	0.774822	0.695828	0.000134053	0.00112062	0	0	0	0.00070594	0	0	0.0016733	0.00298491	0			411	0.8315	0.682	0.32	0.0683	0.0279	0.0191	0	0.7921	0.0151	0.004	0	0.870383	0.11806
412	0.310778	0	0.213052	0.363949	0.479846	8.3561e-05	0.0010767	0	0	0	0.000358045	0	0	0.00134803	0.00149745		412	0.583128	0	0.520072	0.799749	0.726717	0.000119243	0.00107361	0	0	0	0.00055184	0	0	0.00122786	0.00300484	0			412	0.8043	0.7028	0.3262	0.0748	0.0283	0.0191	0	0.8063	0.0152	0.004	0	0.899811	0.12547
413	0.321023	0	0.244621	0.375356	0.500038	6.2635e-05	0.00098908	0	0	0	0.000269257	0	0	0.00058118	0.00147853		413	0.60235	0	0.597132	0.824817	0.757298	8.93815e-05	0.000986242	0	0	0	0.000414995	0	0	0.000529371	0.00296687	0			413	0.7771	0.723	0.3503	0.0802	0.0287	0.0191	0	0.8193	0.0153	0.003	0	0.926639	0.13441
414	0.331063	0	0.275405	0.386551	0.519656	2.6314e-05	0.00086681	0	0	0	0.000190431	0	0	0	0.00146571		414	0.62119	0	0.672279	0.849416	0.787009	3.75507e-05	0.000864323	0	0	0	0.000293504	0	0	0	0.00294116	0			414	0.749	0.7411	0.3638	0.0819	0.0292	0.0191	0	0.8311	0.0154	0.003	0	0.949602	0.14472
415	0.340682	0.000869984	0.304768	0.397247	0.538319	0	0.00071606	0	0	0	0.000120255	0	0	0	0.00149539		415	0.639239	0.00273938	0.743955	0.87292	0.815274	0	0.000714005	0	0	0	0.000185344	0	0	0	0.0030007	0			415	0.7203	0.7592	0.3782	0.0825	0.0297	0.0191	0	0.8419	0.0155	0.003	0	0.978241	0.15681
416	0.349672	0.00216928	0.332064	0.407178	0.55567	0	0.00054394	0	0	0	5.7834e-05	0	0	0	0.00160086		416	0.656106	0.00683056	0.810585	0.894743	0.841553	0	0.000542379	0	0	0	8.91372e-05	0	0	0	0.00321235	0			416	0.6913	0.7785	0.3922	0.085	0.0304	0.0191	0	0.852	0.0156	0.003	0	0.993723	0.17076
417	0.357918	0.00365394	0.356488	0.416252	0.571564	0	0.00036762	0	0	0	6.87534e-06	0	0	0	0.00178547		417	0.671579	0.0115054	0.870206	0.914683	0.865623	0	0.000366565	0	0	0	1.05967e-05	0	0	0	0.00358279	0			417	0.6613	0.8047	0.4063	0.0886	0.0313	0.0191	0.0001	0.862	0.0158	0.003	0	0.99931	0.18607
418	0.365362	0.00532736	0.377152	0.424481	0.585974	0	0.00021002	0.00013055	0	0	0	0	0	0	0.00203527		418	0.685546	0.0167746	0.920647	0.932765	0.887447	0	0.000209417	0.00021678	0	0	0	0	0	0	0.00408406	0			418	0.6296	0.8297	0.4217	0.0932	0.0322	0.0191	0.0001	0.8718	0.0159	0.003	0	1	0.20291
419	0.371946	0.00719276	0.393168	0.431877	0.59888	0	9.408e-05	0.00054751	0	0	0	0	0	0	0.00233613		419	0.6979	0.0226484	0.959744	0.949017	0.906993	0	9.381e-05	0.000909146	0	0	0	0	0	0	0.00468777	0			419	0.5964	0.8442	0.4367	0.0979	0.0327	0.0191	0.0001	0.8815	0.0161	0.003	0	0.995791	0.22059
420	0.377608	0.00925709	0.403797	0.438434	0.610239	0	3.9809e-05	0.00087386	0	0	0	0.000766638	0	0	0.00266818		420	0.708525	0.0291485	0.98569	0.963425	0.924195	0	3.96948e-05	0.00145105	0	0	0	0.00106691	0	0	0.00535409	0			420	0.5623	0.8586	0.4525	0.1007	0.0335	0.0191	0.0002	0.8911	0.0163	0.003	0	0.966674	0.2392
421	0.38228	0.0115448	0.409158	0.444056	0.619917	0	5.0222e-05	0.00109944	9.54889e-05	0	2.81259e-05	0.00148715	0	0	0.00298204		421	0.71729	0.036352	0.998775	0.975778	0.938853	0	5.00779e-05	0.00182563	0.00013197	0	4.33492e-05	0.00206963	0	0	0.00598388	0			421	0.5291	0.8737	0.4693	0.1078	0.0345	0.0191	0.0002	0.9004	0.0164	0.003	0	0.940749	0.25709
422	0.385886	0.0140872	0.409659	0.448611	0.627748	0	0.00012257	0.0012337	0.000359642	0	8.84036e-05	0.00190415	0	0	0.00321762		422	0.724056	0.0443572	1	0.985789	0.950712	0	0.000122218	0.00204857	0.000497042	0	0.000136253	0.00264996	0	0	0.00645661	0			422	0.4977	0.8892	0.4854	0.1153	0.0356	0.0191	0.0001	0.9093	0.0167	0.003	0	0.899903	0.27352
423	0.388351	0.0169153	0.405711	0.451971	0.633561	0	0.00025409	0.00128609	0.000591625	0.000105238	0.000157322	0.00204911	0	0	0.00331485		423	0.728682	0.0532625	0.990362	0.993172	0.959516	0	0.000253361	0.00213557	0.000817653	0.00016774	0.000242474	0.0028517	0	0	0.00665171	0			423	0.4669	0.9047	0.5045	0.1231	0.037	0.0202	0.0001	0.9179	0.0169	0.004	0	0.851073	0.28751
424	0.389693	0.0200579	0.397586	0.454069	0.637373	0	0.00043691	0.00126851	0.00078871	0.000306834	0.00022815	0.00196223	0	0	0.00323546		424	0.7312	0.0631578	0.970529	0.997782	0.96529	0	0.000435656	0.00210637	0.00109003	0.000489063	0.000351639	0.00273079	0	0	0.0064924	0			424	0.4351	0.9202	0.5218	0.1289	0.0384	0.0213	0	0.9264	0.0171	0.004	0	0.799024	0.29994
425	0.390219	0.0235352	0.385133	0.455045	0.639789	0	0.00064697	0.00120059	0.000936273	0.000504059	0.000297457	0.00171118	0	0	0.00300999		425	0.732187	0.0741068	0.94013	0.999926	0.968948	0	0.000645114	0.00199359	0.00129397	0.000803421	0.000458459	0.0023814	0	0	0.00603996	0			425	0.4037	0.9373	0.5392	0.1346	0.0396	0.0225	0.0002	0.9348	0.0174	0.004	0	0.739303	0.31006
426	0.390294	0.0273656	0.368117	0.455079	0.641524	0	0.00085704	0.00110346	0.00101735	0.000686857	0.00036246	0.00136902	0	0	0.00268251		426	0.732327	0.0861679	0.898593	1	0.971577	0	0.000854581	0.00183231	0.00140603	0.00109478	0.000558645	0.00190523	0	0	0.00538284	0			426	0.375	0.9545	0.5599	0.1449	0.0414	0.0225	0.0003	0.9433	0.0177	0.004	0	0.676015	0.3176
427	0.39028	0.0315678	0.346306	0.454347	0.643295	0.00012008	0.00103997	0.00099825	0.0010152	0.000845207	0.000420379	0.00100868	0	0	0.00229689		427	0.732301	0.0993999	0.845352	0.998391	0.974259	0.000171357	0.00103699	0.00165761	0.00140305	0.00134718	0.000647914	0.00140375	0	0	0.00460903	0			427	0.3492	0.9681	0.5788	0.1511	0.0434	0.0223	0.0004	0.952	0.018	0.004	0	0.614178	0.32244
428	0.390411	0.0361756	0.319915	0.452678	0.645513	0.00023683	0.00117739	0.00090318	0.000933692	0.000972557	0.000468899	0.000687714	0	0	0.00187536		428	0.732546	0.113909	0.78093	0.994724	0.977618	0.000337962	0.00117401	0.00149974	0.00129041	0.00155016	0.000722694	0.000957076	0	0	0.00376318	0			428	0.3249	0.9762	0.5995	0.1538	0.0459	0.0225	0.0009	0.9604	0.0183	0.004	0	0.547786	0.3253
429	0.390679	0.0412498	0.289975	0.449262	0.648033	0.00033412	0.00126709	0.00083117	0.000814679	0.00106874	0.000506553	0.000435465	0	0	0.0014005		429	0.733049	0.129886	0.707845	0.987217	0.981433	0.000476797	0.00126345	0.00138017	0.00112592	0.00170347	0.00078073	0.000606026	0	0	0.0028103	0			429	0.3007	0.9842	0.6196	0.1624	0.0479	0.023	0.0014	0.9684	0.0186	0.005	0	0.48339	0.32636
430	0.391052	0.0468546	0.257606	0.443219	0.650647	0.00040411	0.00130854	0.0007946	0.00070408	0.00113428	0.000531969	0.000278231	0	0	0.000850582		430	0.73375	0.147534	0.628829	0.973939	0.985393	0.000576674	0.00130479	0.00131944	0.000973071	0.00180792	0.000819903	0.000387208	0	0	0.00170681	0			430	0.2767	0.9921	0.639	0.1711	0.0503	0.0238	0.002	0.9761	0.019	0.005	0	0.425672	0.32561
431	0.391499	0.0530527	0.223926	0.433684	0.653153	0.00043914	0.00130124	0.00080519	0.000646578	0.00116979	0.00054386	0.000241005	0	0	0.000206087		431	0.734588	0.167051	0.546614	0.952987	0.989189	0.000626662	0.00129751	0.00133703	0.0008936	0.00186453	0.00083823	0.000335401	0	0	0.000413542	0			431	0.2539	1	0.6605	0.1798	0.053	0.0246	0.0026	0.9829	0.0194	0.005	0	0.372007	0.32438
432	0.392021	0.0598769	0.190067	0.42015	0.655416	0.00043644	0.00124403	0.00085715	0.000652266	0.00117898	0.000543371	0.000312106	0	0	0		432	0.735567	0.188539	0.463962	0.923247	0.992615	0.000622809	0.00124046	0.00142331	0.000901461	0.00187918	0.000837476	0.00043435	0	0	0	0			432	0.2326	0.9983	0.6805	0.1884	0.0563	0.0254	0.0032	0.9885	0.0198	0.005	0	0.321885	0.32273
433	0.392653	0.0673262	0.157172	0.40251	0.657373	0.00039867	0.00113502	0.00092527	0.000692839	0.00116895	0.000534347	0.000439145	0	0	0		433	0.736754	0.211995	0.383665	0.884485	0.995579	0.000568911	0.00113176	0.00153642	0.000957535	0.00186319	0.000823567	0.000611147	0	0	0	0			433	0.2124	0.9934	0.7015	0.2027	0.0592	0.0262	0.0037	0.9926	0.0203	0.006	0	0.28068	0.32057
434	0.393436	0.0753978	0.126386	0.380679	0.658968	0.00032877	0.00097233	0.0009833	0.000737993	0.00114698	0.000520772	0.000567612	0	0	0		434	0.738223	0.23741	0.308516	0.836512	0.997995	0.000469162	0.00096954	0.00163278	0.00101994	0.00182817	0.000802645	0.000789932	0	0	0	0			434	0.1931	0.9885	0.7196	0.2124	0.0626	0.0268	0.0041	0.9955	0.0208	0.006	0	0.241862	0.32002
435	0.394404	0.0840847	0.0987702	0.354621	0.660139	0.0002298	0.0007549	0.00100673	0.000759211	0.00112006	0.000506508	0.000646477	0	0	0		435	0.740039	0.264764	0.241103	0.779253	0.999769	0.00032793	0.000752734	0.00167169	0.00104926	0.00178527	0.000780661	0.000899686	0	0	0	0			435	0.1748	0.9837	0.738	0.2196	0.0662	0.0274	0.0044	0.9978	0.0213	0.006	0	0.206954	0.32198
436	0.395578	0.0934377	0.0748125	0.324812	0.660292	0.00010406	0.0004975	0.00099217	0.000749152	0.00109232	0.000496513	0.000672896	0	0	0		436	0.742241	0.294214	0.182621	0.71375	1	0.000148496	0.000496072	0.00164751	0.00103536	0.00174105	0.000765256	0.000936454	0	0	0	0			436	0.1578	0.9786	0.7566	0.226	0.0696	0.0281	0.0045	0.9994	0.0218	0.006	0	0.17807	0.32606
437	0.396965	0.103539	0.0545861	0.292078	0.658502	0	0.00022517	0.00095048	0.000714817	0.00106589	0.000496312	0.000676187	0	0	0		437	0.744845	0.326021	0.133247	0.641819	0.997289	0	0.000224524	0.00157828	0.00098791	0.00169892	0.000764946	0.000941034	0	0	0	0			437	0.1425	0.9689	0.7725	0.2327	0.0743	0.0287	0.0035	1	0.0224	0.007	0	0.154829	0.33428
438	0.398575	0.114468	0.0381377	0.257256	0.653858	0	0	0.00089281	0.000663514	0.00104285	0.000511338	0.000686065	0	0	0		438	0.747865	0.360432	0.0930962	0.5653	0.990256	0	0	0.00148252	0.000917007	0.0016622	0.000788105	0.000954781	0	0	0	0			438	0.1283	0.9593	0.789	0.2426	0.0783	0.0293	0.005	0.9999	0.023	0.007	0	0.136354	0.34731
439	0.400416	0.126287	0.0254567	0.221194	0.645518	0	0	0.00082993	0.000602637	0.00102491	0.000546605	0.000728775	0	0	0		439	0.75132	0.397649	0.0621411	0.486057	0.977625	0	0	0.00137811	0.000832872	0.00163361	0.00084246	0.00101422	0	0	0	0			439	0.1145	0.95	0.8025	0.2571	0.0827	0.0303	0.006	0.9984	0.0237	0.008	0	0.123703	0.36532
440	0.402569	0.138977	0.0161342	0.185101	0.632838	0	0	0.00077177	0.000542801	0.00101016	0.0006056	0.000798765	0	0	0		440	0.75536	0.437608	0.0393844	0.406745	0.958421	0	0	0.00128153	0.000750176	0.00161009	0.000933386	0.00111162	0	0	0	0			440	0.1012	0.9412	0.8144	0.2727	0.0878	0.0317	0.0074	0.9951	0.0244	0.009	0	0.1088	0.38962
441	0.405142	0.152472	0.00955147	0.150333	0.61532	0	0	0.00072755	0.000495937	0.000994914	0.000690808	0.000874864	0	0	0		441	0.760187	0.4801	0.0233156	0.330345	0.931891	0	0	0.0012081	0.000685408	0.00158579	0.00106471	0.00121753	0	0	0	0			441	0.0889	0.9324	0.8264	0.2859	0.0928	0.0335	0.0088	0.9902	0.0251	0.009	0	0.099464	0.42137
442	0.408242	0.166704	0.00508547	0.118239	0.592479	0	0	0.00070642	0.000473908	0.00097551	0.000804643	0.000935864	1.9552e-05	0	0		442	0.766004	0.524911	0.0124139	0.259821	0.897299	0	0	0.00117302	0.000654963	0.00155487	0.00124016	0.00130242	4.48937e-05	0	0	0			442	0.0781	0.9236	0.8355	0.2976	0.098	0.0353	0.0104	0.9841	0.0259	0.009	0	0.0896619	0.45685
443	0.411952	0.181589	0.00214389	0.0900418	0.563907	0	0	0.00071526	0.000485325	0.000948846	0.000946268	0.000964999	0.00049625	0	0		443	0.772965	0.571782	0.00523335	0.19786	0.854027	0	0	0.0011877	0.000670742	0.00151237	0.00145844	0.00134297	0.00113945	0	0	0			443	0.0688	0.9172	0.8443	0.3089	0.1036	0.0366	0.0121	0.9774	0.0267	0.009	0	0.0812393	0.49929
444	0.416179	0.196949	0.00034487	0.0660486	0.529782	0	0.00091099	0.00074552	0.000516847	0.000915719	0.00109341	0.000975538	0.00081673	0	0		444	0.780897	0.620146	0.000841845	0.145137	0.802344	0	0.000908376	0.00123794	0.000714306	0.00145957	0.00168524	0.00135763	0.00187531	0	0	0			444	0.0604	0.9203	0.8516	0.3202	0.1094	0.0389	0.0137	0.9702	0.0275	0.011	0	0.0764022	0.54731
445	0.420759	0.212562	0	0.0461846	0.490521	0	0.00295536	0.00078203	0.000545739	0.000878585	0.00121457	0.00099359	0.00101692	9.23751e-05	0		445	0.78949	0.669309	0	0.101487	0.742884	0	0.00294688	0.00129857	0.000754237	0.00140038	0.00187196	0.00138276	0.00233497	8.41404e-05	0	0			445	0.0527	0.9234	0.8576	0.3343	0.1145	0.0413	0.0152	0.9621	0.0284	0.011	0	0.0712973	0.5999
446	0.425525	0.228208	0	0.030375	0.446542	0	0.00660226	0.00080961	0.000549222	0.000839904	0.00127814	0.00104533	0.00113284	0.00192107	0		446	0.798434	0.718575	0	0.0667468	0.67628	0	0.00658332	0.00134437	0.00075905	0.00133872	0.00196995	0.00145476	0.00260113	0.00174981	0	0			446	0.0455	0.9265	0.8634	0.3514	0.1205	0.0433	0.0166	0.9534	0.0294	0.012	0	0.0636789	0.65596
447	0.430319	0.24365	0	0.0184756	0.398423	0	0.0123418	0.00081587	0.000509589	0.000801181	0.00125936	0.00114889	0.00119731	0.00339727	0		447	0.807428	0.767198	0	0.0405987	0.603404	0	0.0123064	0.00135476	0.000704275	0.001277	0.00194101	0.00159888	0.00274916	0.00309442	0	0			447	0.0392	0.9296	0.8686	0.3675	0.1272	0.0458	0.0178	0.9443	0.0304	0.012	0	0.0592454	0.71053
448	0.435007	0.258543	0	0.00997148	0.347665	0	0.020659	0.00080412	0.000437783	0.000758339	0.00117143	0.00127633	0.00122525	0.00448394	0		448	0.816225	0.814091	0	0.0219116	0.526533	0	0.0205997	0.00133525	0.000605037	0.00120872	0.00180548	0.00177623	0.00281332	0.00408422	0	0			448	0.0339	0.9327	0.8742	0.3817	0.1345	0.0485	0.018	0.9348	0.0314	0.014	0	0.0540393	0.76423
449	0.439471	0.272507	0	0.00421634	0.296084	0	0.0320284	0.00078308	0.000354612	0.000705415	0.00104071	0.00138397	0.0012254	0.00518304	0		449	0.8246	0.858062	0	0.00926508	0.448414	0	0.0319365	0.00130031	0.00049009	0.00112436	0.001604	0.00192603	0.00281366	0.004721	0	0			449	0.0301	0.9358	0.879	0.3938	0.1415	0.0514	0.0177	0.9255	0.0325	0.014	0	0.049307	0.81322
450	0.443588	0.285165	0	0.00056345	0.245495	0.00072712	0.0469239	0.00076148	0.000280883	0.000636447	0.000893544	0.00142814	0.00120651	0.00549666	0		450	0.832326	0.897918	0	0.00123814	0.371797	0.00103762	0.0467892	0.00126445	0.000388193	0.00101443	0.00137718	0.0019875	0.00277029	0.00500666	0	0			450	0.0287	0.9346	0.8852	0.4086	0.1459	0.0544	0.0186	0.9162	0.0336	0.015	0	0.0469391	0.85669
451	0.44727	0.296146	0	0	0.197606	0.00521449	0.065925	0.00074642	0.000232384	0.00054833	0.000753546	0.00137482	0.00117609	0.00544429	0		451	0.839234	0.932497	0	0	0.299271	0.00744119	0.0657359	0.00123944	0.000321165	0.000873984	0.00116141	0.0019133	0.00270044	0.00495897	0	0			451	0	0.9283	0.891	0.4277	0.1542	0.0577	0.019	0.9062	0.0348	0.014	0.038	0.0441824	0.88773
452	0.450568	0.305153	0	0	0.153565	0.0123173	0.0900149	0.0007374	0.0002018	0.000450906	0.000631074	0.00123501	0.00113599	0.00512545	0		452	0.845423	0.960859	0	0	0.232571	0.017577	0.0897566	0.00122446	0.000278897	0.000718701	0.000972649	0.00171874	0.00260837	0.00466855	0	0			452	0	0.9219	0.8972	0.4488	0.163	0.0606	0.021	0.8956	0.036	0.017	0.0382	0.0413863	0.90895
453	0.453578	0.311903	0	0	0.114368	0.0227701	0.120313	0.00073171	0.000175055	0.000357853	0.000532733	0.00103276	0.00108641	0.00466309	0		453	0.851071	0.98211	0	0	0.173207	0.0324934	0.119968	0.00121501	0.000241934	0.000570383	0.00082108	0.00143727	0.00249453	0.00424741	0	0			453	0	0.9155	0.905	0.469	0.1719	0.0632	0.0235	0.8841	0.0373	0.017	0.0384	0.0390444	0.91572
454	0.456394	0.31611	0	0	0.0810136	0.0373077	0.157939	0.00072663	0.000138068	0.000282848	0.00046513	0.000792102	0.00102757	0.00418018	0		454	0.856354	0.995358	0	0	0.122694	0.0532389	0.157486	0.00120658	0.000190816	0.000450833	0.000716885	0.00110235	0.00235942	0.00380754	0	0			454	0	0.9092	0.9124	0.4892	0.1821	0.0664	0.0262	0.872	0.0386	0.018	0.0387	0.0369999	0.91047
455	0.459132	0.317584	0	0	0.0541907	0.056617	0.203628	0.00072027	8.26489e-05	0.000235817	0.000434001	0.000539664	0.00096105	0.00377845	0		455	0.86149	1	0	0	0.0820708	0.0807937	0.203044	0.00119602	0.000114225	0.00037587	0.000668908	0.000751037	0.00220668	0.00344162	0	0			455	0	0.8937	0.9206	0.5107	0.1932	0.0697	0.029	0.8593	0.04	0.02	0.0391	0.0348971	0.89217
456	0.461998	0.316469	0	0	0.0334542	0.081268	0.2567	0.00071371	2.32853e-05	0.000212563	0.000442224	0.000313157	0.00089393	0.00348065	0		456	0.866869	0.996487	0	0	0.0506657	0.115971	0.255964	0.00118512	3.21814e-05	0.000338804	0.000681582	0.000435813	0.00205257	0.00317037	0	0			456	0	0.8741	0.9287	0.5356	0.203	0.0727	0.0317	0.8468	0.0415	0.021	0.0397	0.0328252	0.86322
457	0.465219	0.312989	0	0	0.0180832	0.111786	0.316134	0.00070876	0	0.000205557	0.000491893	0.000152557	0.00083451	0.00329069	6.2397e-05		457	0.872913	0.985531	0	0	0.0273867	0.159522	0.315226	0.0011769	0	0.000327637	0.000758135	0.00021231	0.00191613	0.00299734	0.000125208	0			457	0	0.8503	0.9377	0.5494	0.214	0.0762	0.0344	0.8356	0.043	0.022	0.0403	0.0314359	0.82384
458	0.469022	0.307372	0	0	0.00735703	0.148698	0.380905	0.00070723	0	0.000207276	0.000585083	9.7818e-05	0.00079111	0.00321243	0.000821918		458	0.880049	0.967843	0	0	0.0111421	0.212196	0.379812	0.00117436	0	0.000330378	0.000901765	0.000136131	0.00181648	0.00292606	0.00164929	0			458	0	0.8265	0.9453	0.5632	0.2248	0.0799	0.0368	0.8251	0.0446	0.023	0.041	0.0313881	0.77622
459	0.473616	0.299887	0	0	0.00052286	0.192183	0.449964	0.0007099	9.01818e-06	0.000212868	0.000714643	0.000166861	0.00076729	0.00323548	0.00192283		459	0.888668	0.944274	0	0	0.000791862	0.274249	0.448673	0.0011788	1.24635e-05	0.000339291	0.00110145	0.000232217	0.00176179	0.00294706	0.00385843	0			459	0	0.7977	0.9522	0.6002	0.2377	0.0842	0.0389	0.8128	0.0463	0.024	0.0418	0.0294357	0.72419
460	0.479142	0.290946	0	0	0	0.241306	0.522171	0.0007144	7.29042e-05	0.00022574	0.000845151	0.000308951	0.00075201	0.00330543	0.00315537		460	0.899036	0.916123	0	0	0	0.344349	0.520672	0.00118627	0.000100757	0.000359807	0.0013026	0.000429959	0.0017267	0.00301077	0.0063317	0			460	0	0.7559	0.9584	0.6288	0.2534	0.0887	0.0404	0.7981	0.048	0.026	0.0428	0.0294709	0.67078
461	0.485733	0.28099	0	0	0	0.294924	0.596368	0.00071772	0.000137988	0.00025097	0.000935385	0.000459624	0.00073126	0.00335893	0.00425711		461	0.911403	0.884773	0	0	0	0.420862	0.594657	0.00119178	0.000190705	0.000400022	0.00144167	0.000639647	0.00167906	0.0030595	0.00854249	0			461	0	0.7187	0.9628	0.6478	0.2674	0.0933	0.0416	0.7813	0.0498	0.027	0.0438	0.027742	0.61476
462	0.493521	0.270456	0	0	0	0.351889	0.671402	0.00071685	0.000179108	0.000293634	0.000944149	0.000554457	0.00069105	0.00333266	0.00496583		462	0.926017	0.851605	0	0	0	0.502154	0.669475	0.00119034	0.000247535	0.000468024	0.00145518	0.000771624	0.00158673	0.00303558	0.00996463	0			462	0	0.6818	0.9646	0.6682	0.2804	0.0981	0.0455	0.7623	0.0516	0.027	0.0449	0.0277174	0.55817
463	0.502372	0.259706	0	0	0	0.410818	0.745657	0.00071028	0.000179679	0.000354259	0.000855281	0.000561264	0.00062638	0.00319734	0.00513955		463	0.942625	0.817754	0	0	0	0.586246	0.743517	0.00117943	0.000248325	0.000564654	0.00131821	0.000781098	0.00143824	0.00291232	0.0103132	0			463	0	0.6378	0.9636	0.6907	0.2922	0.1033	0.049	0.7416	0.0536	0.03	0.0461	0.0290448	0.50055
464	0.511451	0.248896	0	0	0	0.469673	0.816281	0.00070031	0.00014512	0.000421534	0.00071754	0.00053145	0.00055572	0.00301181	0.0049466		464	0.95966	0.783715	0	0	0	0.670234	0.813939	0.00116287	0.000200563	0.000671885	0.00110592	0.000739607	0.001276	0.00274333	0.00992605	0			464	0	0.5771	0.9591	0.7101	0.3106	0.1095	0.0535	0.7213	0.0556	0.03	0.0473	0.0296382	0.44501
465	0.519817	0.23815	0	0	0	0.526329	0.880246	0.00068983	8.43527e-05	0.000482329	0.000589764	0.000529407	0.00050112	0.00284864	0.00460403		465	0.975357	0.74988	0	0	0	0.751084	0.87772	0.00114547	0.000116579	0.000768784	0.000908979	0.000736764	0.00115063	0.0025947	0.00923864	0			465	0	0.542	0.951	0.7224	0.3354	0.1154	0.0586	0.7017	0.0577	0.033	0.0486	0.0290926	0.39519
466	0.526529	0.227594	0	0	0	0.578654	0.934514	0.00068168	6.35009e-06	0.000523539	0.000530608	0.000619226	0.00048456	0.00278009	0.00432833		466	0.987951	0.716642	0	0	0	0.825752	0.931833	0.00113194	8.77611e-06	0.00083447	0.000817804	0.000861763	0.00111261	0.00253226	0.00868541	0			466	0	0.5174	0.9372	0.7336	0.3522	0.1211	0.0639	0.6794	0.0598	0.035	0.0499	0.0289654	0.34932
467	0.530924	0.217319	0	0	0	0.624474	0.975717	0.00067019	0	0.000537828	0.000568813	0.000821537	0.0005137	0.00283517	0.00424161		467	0.996198	0.684289	0	0	0	0.891138	0.972918	0.00111286	0	0.000857245	0.000876688	0.00114331	0.00117952	0.00258243	0.00851138	0			467	0	0.4219	0.9204	0.7492	0.3601	0.1291	0.0692	0.6546	0.062	0.037	0.0513	0.0293956	0.30586
468	0.53295	0.207344	7.55666e-05	0	0	0.661584	0.999874	0.00063167	0	0.000530377	0.000668425	0.00106337	0.00056533	0.0029495	0.00426187		468	1	0.652879	0.000184462	0	0	0.944094	0.997005	0.0010489	0	0.00084537	0.00103022	0.00147987	0.00129806	0.00268657	0.00855205	0			468	0	0.3922	0.8988	0.7686	0.3714	0.1374	0.0741	0.6268	0.0643	0.037	0.0528	0.0292888	0.26256
469	0.53263	0.197678	0.000140996	4.3783e-05	0	0.68775	1.00288	0.00053988	0	0.000508006	0.000784918	0.00125919	0.00061209	0.00304625	0.0042801		469	0.999399	0.622442	0.000344179	9.62097e-05	0	0.981434	1	0.000896477	0	0.000809711	0.00120976	0.00175238	0.00140543	0.0027747	0.00858862	0			469	0	0.3579	0.8689	0.7881	0.3937	0.1467	0.0783	0.5962	0.0667	0.04	0.0543	0.0277477	0.22663
470	0.529989	0.18833	0.000179542	0.00012716	0	0.70076	0.980664	0.00036882	0	0.0004775	0.000873984	0.00132399	0.0006268	0.003049	0.00418787		470	0.994443	0.593008	0.000438272	0.000279424	0	1	0.97785	0.00061243	0	0.000761087	0.00134704	0.00184256	0.00143921	0.0027772	0.00840355	0			470	0	0.3277	0.8377	0.8052	0.4124	0.157	0.0813	0.5645	0.0692	0.043	0.0558	0.0286349	0.19331
471	0.525177	0.179329	0.000185348	0.00019813	0	0.70035	0.933077	0.00011423	0	0.000442204	0.00091106	0.00122853	0.00059747	0.00291762	0.0039369		471	0.985414	0.564667	0.000452445	0.000435375	0	0.999414	0.9304	0.00018968	0	0.00070483	0.00140418	0.00170971	0.00137186	0.00265753	0.00789995	0			471	0	0.3007	0.7985	0.8251	0.4313	0.1678	0.0814	0.531	0.0718	0.044	0.0573	0.0300924	0.16317
472	0.518566	0.170741	0.000171943	0.00025292	0	0.689738	0.866961	0	7.92491e-05	0.000399263	0.000906917	0.00104361	0.0005393	0.0026769	0.00358676		472	0.973011	0.537625	0.000419723	0.000555772	0	0.984271	0.864473	0	0.000109526	0.000636386	0.0013978	0.00145236	0.0012383	0.00243827	0.00719734	0			472	0	0.2494	0.7576	0.8434	0.4472	0.1806	0.0846	0.4997	0.0744	0.049	0.0588	0.0287087	0.13704
473	0.510555	0.162634	0.000154839	0.00028691	0	0.672507	0.789883	0	0.000102829	0.0003452	0.000875997	0.000850237	0.0004703	0.00235838	0.00320806		473	0.957978	0.512096	0.00037797	0.000630462	0	0.959682	0.787616	0	0.000142115	0.000550215	0.00135014	0.00118325	0.00107986	0.00214815	0.00643742	0			473	0	0.1982	0.7098	0.86	0.4527	0.1939	0.0836	0.4692	0.0772	0.05	0.0603	0.0302435	0.1149
474	0.501542	0.155076	0.000149363	0.00029563	0	0.652199	0.70936	0	0	0.000276582	0.000832712	0.00072855	0.00040828	0.00199386	0.00287084		474	0.941068	0.488298	0.000364603	0.000649624	0	0.930702	0.707325	0	0	0.000440844	0.00128342	0.00101391	0.000937459	0.00181612	0.00576074	0.00155416			474	0	0.1579	0.6639	0.87	0.4607	0.2077	0.0888	0.438	0.0801	0.053	0.0619	0.0290975	0.09716
475	0.492059	0.148143	0.000161031	0.0002807	0	0.630339	0.630028	0	0	0.000192544	0.000788988	0.000710255	0.00035991	0.0016225	0.00261177		475	0.923274	0.46647	0.000393084	0.000616816	0	0.899507	0.62822	0	0	0.000306896	0.00121604	0.000988444	0.000826396	0.00147786	0.00524089	0.00322096			475	0	0.1362	0.6098	0.8799	0.4754	0.2221	0.0906	0.4086	0.0832	0.057	0.0634	0.0289773	0.08182
476	0.482829	0.141922	0.000180445	0.00025303	0	0.605392	0.552126	0	0	9.61419e-05	0.000752922	0.00075343	0.00031493	0.00129445	0.00241667		476	0.905956	0.446881	0.000440476	0.000556014	0	0.863907	0.550542	0	0	0.000153241	0.00116045	0.00104853	0.000723116	0.00117906	0.00484939	0.00464116			476	0	0.1152	0.5611	0.9051	0.4834	0.2367	0.0923	0.3803	0.0864	0.06	0.0649	0.0302281	0.06931
477	0.474596	0.1365	0.000196933	0.00022429	7.0652e-05	0.575558	0.475528	0	0	0	0.00073232	0.000809896	0.00026166	0.00106102	0.00226709		477	0.890508	0.429808	0.000480724	0.00049286	0.000107001	0.821334	0.474164	0	0	0	0.0011287	0.00112711	0.000600802	0.000966435	0.00454923	0.00557591			477	0	0.1028	0.5075	0.916	0.49	0.2518	0.0949	0.3528	0.09	0.064	0.0664	0.030723	0.05932
478	0.468088	0.131962	0.000200047	0.00020601	0.00014065	0.539075	0.400131	0	0	0	0.000734738	0.000832347	0.00018873	0.000972074	0.00214478		478	0.878296	0.415518	0.000488326	0.000452691	0.000213012	0.769272	0.398983	0	0	0	0.00113242	0.00115836	0.000433346	0.00088542	0.00430379	0.00579264			478	0	0.0904	0.4583	0.9339	0.4964	0.2674	0.0986	0.3278	0.0937	0.067	0.0679	0.0286574	0.050804
479	0.463459	0.128293	0.000188108	0.00020214	0.00016802	0.495564	0.326993	0	0	0	0.000757542	0.000807109	9.9546e-05	0.00102226	0.00203854		479	0.869611	0.403966	0.000459182	0.000444187	0.000254463	0.707181	0.326055	0	0	0	0.00116757	0.00112323	0.000228569	0.000931128	0.00409063	0.00530118			479	0	0.0779	0.4065	0.9436	0.5024	0.2815	0.1085	0.3029	0.0979	0.071	0.0694	0.0315104	0.044031
480	0.460141	0.125356	0.00017055	0.00020719	0.00016702	0.446394	0.258652	0	0	0	0.000785177	0.000763113	1.6158e-05	0.00113619	0.00194616		480	0.863384	0.394718	0.000416321	0.000455284	0.000252949	0.637014	0.25791	0	0	0	0.00121016	0.00106201	3.71007e-05	0.0010349	0.00390525	0.0044185			480	0	0.0688	0.3621	0.9636	0.5024	0.295	0.1251	0.2792	0.1023	0.073	0.071	0.0309487	0.038605
481	0.457517	0.123005	0.000157497	0.000215	0.00015273	0.393046	0.197726	0	0	0	0.000801296	0.000731959	0	0.00123414	0.00186596		481	0.858461	0.387314	0.000384459	0.000472446	0.000231307	0.560885	0.197158	0	0	0	0.00123501	0.00101865	0	0.00112413	0.00374431	0.00348078			481	0	0.06	0.3191	0.9817	0.5061	0.3079	0.1283	0.2561	0.1072	0.076	0.0726	0.0320954	0.034373
482	0.454986	0.121096	0.000158733	0.00021966	0.00013989	0.337024	0.146761	0	0	0	0.000790145	0.000744154	0	0.00123884	0.00179631		482	0.853712	0.381303	0.000387475	0.000482686	0.000211861	0.480941	0.14634	0	0	0	0.00121782	0.00103562	0	0.0011284	0.00360454	0.00281563			482	0	0.0512	0.2759	0.9907	0.5138	0.3184	0.1409	0.2344	0.1124	0.081	0.0743	0.0302562	0.031254
483	0.452305	0.11957	0.000174897	0.00022031	0.00013412	0.280398	0.106348	0.00404675	0	0	0.000751691	0.000801077	9.3502e-06	0.0011378	0.00173654		483	0.848682	0.376497	0.000426933	0.000484114	0.000203122	0.400134	0.106043	0.00671967	0	0	0.00115855	0.00111484	2.14692e-05	0.00103637	0.00348462	0.00252298			483	0	0.0425	0.2402	0.997	0.5214	0.3278	0.154	0.2146	0.118	0.083	0.076	0.0310141	0.028685
484	0.449622	0.118459	0.000196748	0.00022164	0.00013115	0.225848	0.0749616	0.0108016	0	0	0.000702904	0.000872614	9.3628e-05	0.000988672	0.00168707		484	0.843648	0.373	0.000480273	0.000487037	0.000198624	0.32229	0.0747465	0.0179363	0	0	0.00108336	0.0012144	0.000214981	0.000900538	0.00338534	0.00245655			484	0	0.0349	0.2038	1	0.5304	0.3352	0.1593	0.1964	0.1239	0.086	0.0779	0.0302252	0.026415
485	0.447105	0.1178	0.000214549	0.00022861	0.00012622	0.176085	0.0509706	0.0203626	7.0806e-05	0	0.000661604	0.000927078	0.00019069	0.000852573	0.00164834		485	0.838924	0.370925	0.000523726	0.000502353	0.000191158	0.251277	0.0508244	0.0338123	9.78572e-05	0	0.0010197	0.00129019	0.000437847	0.000776571	0.00330762	0.00245777			485	0	0.0327	0.1744	0.9999	0.5441	0.3414	0.17	0.1789	0.13	0.089	0.08	0.0316342	0.024083
486	0.444911	0.117628	0.000219161	0.00024585	0.00011479	0.133725	0.0327702	0.0331638	0.00173387	0	0.000644629	0.000934196	0.00028018	0.000787999	0.00162056		486	0.834807	0.370383	0.000534985	0.000540236	0.000173847	0.190829	0.0326762	0.0550689	0.00239629	0	0.000993541	0.0013001	0.000643326	0.000717753	0.00325187	0.00237317			486	0	0.0304	0.1468	0.9976	0.557	0.3468	0.176	0.163	0.1363	0.094	0.0822	0.0336618	0.022561
487	0.443038	0.117931	0.000212791	0.0002722	9.6928e-05	0.099416	0.0192274	0.0502186	0.00446212	0	0.000650011	0.000891447	0.0003535	0.000801826	0.00159954		487	0.831293	0.371337	0.000519435	0.000598138	0.000146796	0.141869	0.0191723	0.0833886	0.00616686	0	0.00100184	0.00124061	0.000811678	0.000730348	0.00320971	0.00215133			487	0	0.0282	0.1238	0.9925	0.5736	0.351	0.1817	0.1477	0.1426	0.101	0.0847	0.0330066	0.023891
488	0.441336	0.118655	0.000208144	0.00030111	7.6891e-05	0.0719827	0.00964655	0.073078	0.00888003	0.00040131	0.000658384	0.00082198	0.00041293	0.000853184	0.00157703		488	0.828099	0.373618	0.000508091	0.000661666	0.00011645	0.102721	0.00961887	0.121347	0.0122726	0.000639649	0.00101474	0.00114393	0.000948136	0.000777128	0.00316454	0.00183518			488	0	0.026	0.1023	0.9829	0.5912	0.3547	0.1872	0.1327	0.149	0.107	0.0874	0.0329503	0.022608
489	0.439648	0.119746	0.000218348	0.00032582	5.9125e-05	0.0501864	0.00335009	0.103321	0.0156228	0.00235143	0.000649688	0.000749932	0.00046113	0.000899355	0.0015446		489	0.824932	0.377053	0.000532999	0.000715964	8.95437e-05	0.0716171	0.00334048	0.171565	0.0215914	0.00374794	0.00100134	0.00104366	0.00105881	0.000819183	0.00309946	0.00147122			489	0	0.0238	0.086	0.9686	0.6087	0.3584	0.1923	0.1188	0.1551	0.108	0.0903	0.0355755	0.021665
490	0.437826	0.121149	0.000255357	0.00034005	4.7884e-05	0.0328202	0	0.142416	0.0253676	0.0046326	0.000605445	0.000698153	0.00050063	0.000900935	0.00149455		490	0.821513	0.38147	0.000623339	0.000747233	7.25194e-05	0.0468352	0	0.236483	0.0350593	0.00738391	0.000933148	0.000971603	0.00114951	0.000820622	0.00299902	0.0011041			490	0	0.0216	0.0701	0.9521	0.6316	0.3626	0.1971	0.107	0.1609	0.112	0.0934	0.0372959	0.021512
491	0.435862	0.122825	0.000312775	0.00034504	4.4788e-05	0.019214	0	0.190246	0.0396118	0.00802766	0.000531683	0.000669889	0.00053148	0.000870443	0.00143067		491	0.817828	0.386747	0.0007635	0.000758199	6.78306e-05	0.0274188	0	0.315906	0.0547453	0.0127953	0.000819461	0.000932269	0.00122034	0.000792848	0.00287085	0.000750951			491	0	0.0215	0.0585	0.9361	0.6521	0.3678	0.2014	0.0971	0.1664	0.12	0.0968	0.038868	0.021339
492	0.433855	0.124747	0.000370116	0.00034784	4.9421e-05	0.00910812	0	0.245474	0.0604753	0.0139678	0.00045326	0.000653313	0.00055184	0.000860273	0.00136559		492	0.814063	0.392801	0.000903473	0.000764351	7.48472e-05	0.0129975	0	0.407612	0.0835796	0.0222633	0.000698592	0.0009092	0.00126709	0.000783585	0.00274025	0.000407731			492	0	0.0215	0.0477	0.9215	0.6671	0.3736	0.2053	0.0885	0.1714	0.124	0.1004	0.0388363	0.021319
493	0.431907	0.12689	0.000406564	0.00035563	6.1309e-05	0.00225175	0	0.306726	0.0900864	0.0238969	0.000395483	0.000636221	0.00055985	0.000923747	0.00131213		493	0.810408	0.399548	0.000992445	0.000781469	9.28513e-05	0.0032133	0	0.509322	0.124504	0.0380893	0.000609542	0.000885414	0.00128548	0.000841401	0.00263298	6.98378e-05			493	0	0.0215	0.0391	0.9082	0.6923	0.3802	0.21	0.0806	0.1758	0.126	0.1042	0.0403198	0.02116
494	0.430111	0.129227	0.000403299	0.00037456	7.9796e-05	0	0	0.372409	0.130427	0.039241	0.000380117	0.000607893	0.00055381	0.00110747	0.00128207		494	0.807038	0.406906	0.000984475	0.000823067	0.00012085	0	0	0.618389	0.180257	0.0625463	0.000585859	0.00084599	0.00127161	0.00100874	0.00257265	0			494	0	0.0215	0.0317	0.8932	0.7251	0.3897	0.2194	0.0735	0.1799	0.134	0.1082	0.0419284	0.021087
495	0.428457	0.131735	0.00036483	0.00039937	0.0001022	0	0.00073833	0.438572	0.181633	0.0610763	0.000388617	0.000574513	0.00053438	0.00138067	0.00127472		495	0.803934	0.414802	0.00089057	0.000877585	0.00015478	0	0.000736211	0.728253	0.251026	0.0973496	0.000598959	0.000799536	0.001227	0.00125759	0.0025579	0			495	0	0.0215	0.0262	0.8703	0.7576	0.3995	0.2244	0.0672	0.1834	0.14	0.1123	0.0438541	0.020919
496	0.426866	0.134393	0.000311017	0.00041724	0.0001245	0	0.00169803	0.499696	0.242633	0.0902591	0.000375831	0.00055342	0.00050373	0.00166159	0.00128121		496	0.800949	0.423172	0.000759208	0.000916852	0.000188553	0	0.00169316	0.829751	0.33533	0.143864	0.000579253	0.000770181	0.00115662	0.00151347	0.00257092	0			496	0	0.0215	0.0211	0.854	0.7925	0.4103	0.2399	0.0618	0.1866	0.144	0.1166	0.0461988	0.02099
497	0.425261	0.137181	0.000262005	0.00041519	0.00014263	0	0.00224664	0.550227	0.31234	0.127647	0.000296072	0.000562178	0.00046406	0.00186748	0.00129252		497	0.797937	0.431951	0.000639569	0.000912348	0.00021601	0	0.00224019	0.913659	0.431668	0.203457	0.000456324	0.00078237	0.00106554	0.001701	0.00259361	0			497	0	0.0216	0.0175	0.8156	0.826	0.4237	0.2564	0.0568	0.1894	0.15	0.1209	0.0468287	0.021238
498	0.42357	0.140077	0.000235854	0.00038254	0.00015309	0	0.00219077	0.584998	0.389374	0.173942	0.000110913	0.000614675	0.00041795	0.00192545	0.00130052		498	0.794765	0.441072	0.000575733	0.000840602	0.000231852	0	0.00218448	0.971395	0.538132	0.277247	0.000170945	0.000855428	0.000959662	0.0017538	0.00260968	0			498	0	0.0216	0.0143	0.7746	0.8562	0.441	0.2651	0.0525	0.1921	0.156	0.1252	0.048727	0.021509
499	0.421818	0.143056	0.000230942	0.00033057	0.00015744	0	0.00164915	0.602224	0.46944	0.228449	0	0.000689088	0.00037191	0.00185583	0.00130559		499	0.791478	0.45045	0.000563743	0.000726402	0.00023844	0	0.00164442	1	0.648787	0.364125	0	0.000958987	0.000853949	0.0016904	0.00261984	0			499	0	0.0216	0.0118	0.7139	0.8889	0.4585	0.2746	0.0488	0.1948	0.165	0.1296	0.049894	0.021116
500	0.420076	0.146086	0.00023497	0.00028245	0.00016005	0	0.00090967	0.60199	0.546677	0.289705	0	0.000744332	0.00033457	0.00172952	0.00131266		500	0.788209	0.45999	0.000573575	0.000620662	0.000242393	0	0.00090706	0.99961	0.755533	0.461761	0	0.00103587	0.000768212	0.00157534	0.00263404	0			500	0	0.0216	0.0096	0.6709	0.92	0.4794	0.2958	0.0455	0.1976	0.175	0.134	0.0520314	0.021411
501	0.418417	0.149136	0.000235542	0.00026142	0.00016527	0	0.00026168	0.584403	0.615216	0.356239	0	0.000739178	0.00031456	0.00161784	0.00132675		501	0.785096	0.469596	0.000574969	0.00057445	0.000250298	0	0.000260929	0.970407	0.850257	0.567811	0	0.0010287	0.000722267	0.00147362	0.00266231	0			501	0	0.0216	0.008	0.6263	0.9438	0.5032	0.3101	0.0424	0.2006	0.182	0.1384	0.0525404	0.021385
502	0.416907	0.15218	0.00022227	0.00028628	0.0001769	0	0	0.54988	0.669468	0.426131	0	0.000640698	0.00031878	0.00158242	0.00135194		502	0.782263	0.47918	0.000542573	0.000629078	0.000267912	0	0	0.913082	0.925236	0.679212	0	0.000891644	0.000731956	0.00144135	0.00271285	0			502	0	0.0216	0.0067	0.5843	0.9673	0.5311	0.3342	0.0394	0.204	0.191	0.1428	0.0537953	0.021401
503	0.415561	0.155205	0.000199786	0.00034248	0.00019435	0	0	0.50122	0.706276	0.494297	0	0.000477896	0.00034117	0.00161144	0.00138555		503	0.779737	0.488704	0.000487689	0.000752573	0.000294339	0	0	0.832282	0.976107	0.787861	0	0.000665077	0.000783367	0.00146779	0.0027803	0			503	0	0.0217	0.0055	0.5518	0.9841	0.5616	0.3619	0.0363	0.2079	0.201	0.1472	0.0545617	0.021455
504	0.414372	0.158207	0.000179688	0.00040003	0.00021503	0	0.00020472	0.442314	0.723565	0.554157	0	0.000308514	0.00036969	0.00165918	0.00142177		504	0.777506	0.498158	0.000438627	0.000879035	0.000325659	0	0.000204133	0.734467	1	0.883272	0	0.000429352	0.000848852	0.00151127	0.00285299	0			504	0	0.0208	0.0048	0.4995	0.9946	0.5967	0.3848	0.0335	0.2121	0.21	0.1517	0.0562139	0.021403
505	0.413332	0.161183	0.000173618	0.0004288	0.0002363	0	0.00047313	0.377059	0.719256	0.599118	0	0.000190488	0.00039223	0.00167967	0.00145477		505	0.775554	0.507528	0.000423811	0.000942255	0.000357872	0	0.000471772	0.62611	0.994044	0.954936	0	0.000265098	0.000900606	0.00152993	0.00291921	0			505	0	0.0186	0.0041	0.4438	1	0.6344	0.4037	0.031	0.2169	0.221	0.1562	0.0566273	0.021492
506	0.412429	0.164126	0.000190428	0.0004044	0.00025521	0	0.0006705	0.309324	0.691954	0.623533	0	0.000171256	0.00039903	0.00163616	0.00147997		506	0.77386	0.516796	0.000464846	0.000888638	0.000386511	0	0.000668576	0.513636	0.956312	0.99385	0	0.000238333	0.00091622	0.00149031	0.00296977	0			506	0	0.0164	0.0035	0.4016	0.9932	0.6764	0.4184	0.0288	0.2219	0.229	0.1608	0.0559748	0.021394
507	0.411632	0.167015	0.000221521	0.00033763	0.00026629	0	0.00079155	0.242966	0.644363	0.627391	0	0.000233508	0.00039481	0.00154926	0.00150056		507	0.772366	0.525891	0.000540744	0.000741916	0.000403291	0	0.000789279	0.403447	0.890539	1	0	0.000324968	0.00090653	0.00141116	0.00301109	0			507	0	0.0142	0.003	0.352	0.9786	0.7211	0.435	0.0268	0.2274	0.245	0.1655	0.0570414	0.021291
508	0.410904	0.16982	0.000251764	0.00025254	0.00026321	0	0.00087479	0.181808	0.580748	0.612842	0	0.000335551	0.0003897	0.00146107	0.00152269		508	0.770999	0.534726	0.000614569	0.000554937	0.000398627	0	0.00087228	0.301895	0.802621	0.97681	0	0.000466978	0.000894797	0.00133083	0.00305549	6.24671e-05			508	0	0	0.0028	0.3006	0.9556	0.7673	0.4455	0.0251	0.2331	0.254	0.1703	0.056789	0.021328
509	0.410206	0.172515	0.000266021	0.00017321	0.0002396	0	0.00095881	0.129674	0.505381	0.58204	0	0.000435658	0.00039385	0.00141371	0.00155248		509	0.769689	0.543212	0.000649372	0.000380616	0.00036287	0	0.000956059	0.215325	0.69846	0.927714	0	0.000606294	0.000904326	0.00128769	0.00311527	0.000441783			509	0	0	0.0023	0.2542	0.9198	0.815	0.457	0.0238	0.2392	0.269	0.1752	0.0556662	0.021513
510	0.409512	0.175076	0.000252841	0.00011881	0.00019231	0.00010196	0.00107341	0.0895834	0.422769	0.537267	0	0.000498599	0.00041403	0.00143861	0.00159429		510	0.768386	0.551276	0.000617198	0.000261076	0.00029125	0.000145499	0.00107033	0.148754	0.584286	0.856351	0	0.000693888	0.000950662	0.00131037	0.00319916	0.000915393			510	0	0	0.002	0.2171	0.8763	0.8602	0.4651	0	0.2456	0.285	0.1803	0.054968	0.021565
511	0.408862	0.177506	0.000219312	8.3764e-05	0.00013379	0.00029789	0.00120444	0.0604473	0.338452	0.481468	0.00386688	0.000522364	0.00044021	0.00151349	0.00164357		511	0.767166	0.558926	0.000535352	0.000184065	0.000202622	0.000425096	0.00120098	0.100373	0.467757	0.767414	0.00595987	0.000726961	0.00101077	0.00137857	0.00329805	0.00141737			511	0	0	0.0018	0.187	0.8262	0.9039	0.4705	0	0.2525	0.297	0.1856	0.0546285	0.02167
512	0.408317	0.179815	0.00017845	5.4622e-05	8.157e-05	0.00046771	0.00132367	0.0398787	0.258335	0.417794	0.010556	0.000515453	0.00045695	0.00159887	0.00169293		512	0.766144	0.566195	0.000435606	0.000120028	0.000123536	0.000667432	0.00131987	0.0662191	0.357031	0.665922	0.0162695	0.000717343	0.00104921	0.00145634	0.00339711	0.00185751			512	0	0	0.0016	0.1602	0.766	0.9419	0.4769	0	0.26	0.313	0.191	0.0523098	0.021445
513	0.407938	0.182013	0.000143275	1.7914e-05	5.3175e-05	0.00057038	0.00140283	0.0254912	0.188324	0.349393	0.0200988	0.00048637	0.00044879	0.00165527	0.00173498		513	0.765434	0.573117	0.000349743	3.93646e-05	8.05325e-05	0.000813945	0.0013988	0.0423284	0.260272	0.556898	0.0309775	0.000676869	0.00103047	0.00150771	0.00348149	0.00214555			513	0	0	0.0014	0.1325	0.7029	0.9695	0.4837	0	0.2682	0.325	0.1966	0.0515399	0.021759
514	0.407772	0.184108	0.000124491	0	6.2167e-05	0.0005777	0.00142132	0.0151893	0.132951	0.279569	0.0330703	0.000443429	0.00040637	0.00165371	0.00176351		514	0.765122	0.579715	0.00030389	0	9.41508e-05	0.000824391	0.00141724	0.025222	0.183744	0.445606	0.05097	0.000617109	0.000933073	0.00150629	0.00353874	0.00221657			514	0	0	0.0014	0.1058	0.6325	0.9907	0.4901	0	0.2772	0.338	0.2024	0.0513824	0.022014
515	0.407798	0.186095	0.000123397	0	0.0001059	0.0005148	0.00139021	0.00809389	0.0911432	0.212408	0.0507327	0.000394331	0.00034596	0.00160882	0.00177706		515	0.76517	0.58597	0.000301219	0	0.000160384	0.000734631	0.00138622	0.01344	0.125964	0.338558	0.0781922	0.000548781	0.000794365	0.00146541	0.00356592	0.00211041			515	0	0	0.0014	0.0825	0.5663	1	0.4954	0	0.2871	0.351	0.2083	0.0522978	0.022388
516	0.407981	0.187964	0.000138833	0	0.0001775	0.00042047	0.00132867	0.00363521	0.0603721	0.152161	0.0745032	0.000346581	0.00029029	0.00154643	0.00177542		516	0.765513	0.591855	0.000338899	0	0.00026882	0.00060002	0.00132486	0.00603631	0.083437	0.242529	0.114829	0.000482328	0.00066654	0.00140857	0.00356263	0.0018938			516	0	0	0.0012	0.0653	0.4997	0.9916	0.4997	0	0.2981	0.361	0.2143	0.0525221	0.022493
517	0.408284	0.189706	0.000169641	0	0.00027011	0.00033348	0.00125589	0.00124347	0.038107	0.103076	0.1058	0.000307679	0.00026208	0.00149232	0.0017584		517	0.766083	0.59734	0.000414102	0	0.000409077	0.000475883	0.00125229	0.0020648	0.0526657	0.164294	0.163065	0.00042819	0.000601767	0.00135929	0.00352847	0.00163348			517	0	0	0.0012	0	0.4329	0.9714	0.5004	0	0.31	0.377	0.2204	0.051542	0.022582
518	0.408674	0.191316	0.0002144	0.00010071	0.00037676	0.00028176	0.00118905	0.00034584	0.0221252	0.0679306	0.145779	0.000282507	0.00027588	0.00146685	0.0017265		518	0.766814	0.602409	0.000523363	0.000221302	0.000570596	0.000402078	0.00118564	0.000574271	0.030578	0.108275	0.224683	0.000393158	0.000633453	0.00133608	0.00346447	0.00138728			518	0	0	0.001	0	0.3752	0.9396	0.4971	0	0.3229	0.391	0.2265	0.0516369	0.023118
519	0.409114	0.192802	0.000270763	0.00027407	0.00049026	0.00025611	0.00113802	0.00036492	0.0112423	0.0444064	0.194628	0.00026697	0.00031824	0.00147136	0.00168274		519	0.767641	0.607091	0.000660947	0.000602248	0.00074249	0.000365475	0.00113475	0.000605954	0.0155374	0.0707795	0.299972	0.000371536	0.000730717	0.0013402	0.00337666	0.0011814			519	0	0	0.001	0	0.3188	0.8912	0.4936	0	0.3366	0.396	0.2327	0.0500213	0.023332
520	0.409573	0.194178	0.000336189	0.00044151	0.00060334	0.00023929	0.0011112	0.00072068	0.00450315	0.0290953	0.252344	0.00025503	0.00036963	0.00150321	0.00163065		520	0.768502	0.611422	0.000820655	0.000970184	0.000913747	0.000341472	0.00110801	0.0011967	0.00622355	0.046375	0.388928	0.000354919	0.000848714	0.0013692	0.00327212	0.00103551			520	0	0	0.001	0	0.2688	0.8362	0.4929	0	0.3509	0.409	0.239	0.0523857	0.023782
521	0.410016	0.195454	0.000408145	0.00055591	0.00070873	0.00021406	0.00111702	0.00083316	0.000952499	0.0185892	0.318928	0.000240639	0.00041052	0.0015597	0.00157375		521	0.769333	0.61544	0.000996304	0.00122157	0.00107336	0.000305468	0.00111381	0.00138347	0.0013164	0.0296293	0.491552	0.000334891	0.000942602	0.00142066	0.00315794	0.000969223			521	0	0	0.001	0	0.2236	0.7734	0.4927	0	0.3656	0.418	0.2453	0.052243	0.024307
522	0.410418	0.196647	0.000481695	0.00058813	0.00079948	0.00017232	0.00115797	0.00035015	0	0.0103056	0.392741	0.000223859	0.00042773	0.00163529	0.00151403		522	0.770086	0.619197	0.00117584	0.00129237	0.0012108	0.000245904	0.00115465	0.000581428	0	0.0164261	0.605315	0.00031154	0.000982118	0.00148951	0.00303812	0.00099525			522	0	0	0.001	0	0.1874	0.6955	0.4929	0	0.3805	0.427	0.2518	0.0549153	0.024895
523	0.410771	0.197787	0.000544898	0.00055951	0.00086921	0.00013199	0.00121993	0	0	0.00398985	0.467437	0.000222305	0.00042594	0.00171606	0.00144909		523	0.770749	0.622786	0.00133012	0.00122948	0.0013164	0.000188353	0.00121643	0	0	0.00635943	0.720442	0.000309376	0.000978008	0.00156308	0.0029078	0.00110719			523	0	0	0.001	0	0.1552	0.6253	0.4935	0	0.3954	0.43	0.2585	0.0558462	0.025163
524	0.411074	0.198905	0.000584684	0.00050007	0.00091176	0.00011537	0.00128592	0	0.000273568	0	0.535894	0.000256496	0.00041288	0.00178675	0.00137576		524	0.771318	0.626307	0.00142724	0.00109886	0.00138084	0.000164636	0.00128223	0	0.000378083	0	0.825952	0.00035696	0.000948021	0.00162747	0.00276065	0.00129522			524	0	0	0.0007	0	0.127	0.5527	0.4943	0	0.4098	0.442	0.2655	0.0561871	0.026042
525	0.411324	0.200034	0.000587996	0.00043979	0.00092086	0.00014467	0.00133895	0	0.000436668	0	0.590989	0.000346799	0.00039629	0.00183205	0.00129092		525	0.771788	0.629862	0.00143533	0.000966404	0.00139463	0.000206447	0.00133511	0	0.000603495	0	0.910867	0.000482633	0.000909929	0.00166874	0.00259042	0.00154928			525	0	0	0.001	0	0.1033	0.4844	0.4954	0	0.4234	0.442	0.2728	0.0573359	0.026622
526	0.411549	0.201208	0.000546873	0.00039095	0.00088263	0.00022359	0.00136409	0	0	0	0.62781	0.000487967	0.00037995	0.0018378	0.00119808		526	0.772208	0.633559	0.00133495	0.000859082	0.00133673	0.000319068	0.00136018	0	0	0	0.967618	0.000679091	0.00087241	0.00167397	0.00240411	0.00183129			526	0	0	0.0007	0	0.0843	0.4189	0.4967	0	0.4361	0.45	0.2807	0.0584812	0.027145
527	0.411838	0.202465	0.000465481	0.00032458	0.00076588	0.00031257	0.00135149	4.8169e-05	0	0	0.646721	0.000615215	0.00035837	0.00179278	0.00111602		527	0.772752	0.637516	0.00113627	0.000713239	0.00115991	0.000446044	0.00134761	7.99852e-05	0	0	0.996765	0.000856179	0.00082286	0.00163297	0.00223946	0.00203857			527	0	0	0.0007	0	0.0692	0.3588	0.498	0	0.4478	0.453	0.2891	0.0607423	0.027835
528	0.412295	0.203844	0.000349695	0.00020562	0.00053663	0.00036562	0.00129196	0.00094621	0	0.000658873	0.64882	0.000654802	0.00032471	0.00168612	0.00106589		528	0.77361	0.641858	0.000853625	0.000451834	0.000812716	0.000521748	0.00128825	0.00157119	0	0.00105018	1	0.000911272	0.000745572	0.00153581	0.00213886	0.00205845			528	0	0	0.0007	0	0.0567	0.3052	0.5034	0	0.4583	0.468	0.298	0.062012	0.028886
529	0.413021	0.205384	0.000205406	0	0.00016119	0.00033697	0.00117636	0.00149239	0	0.00113094	0.63521	0.000533263	0.00027218	0.001507	0.00106867		529	0.774972	0.646707	0.000501406	0	0.000244119	0.000480864	0.00117298	0.00247813	0	0.00180261	0.979024	0.000742129	0.000624957	0.00137266	0.00214444	0.00177889			529	0	0	0.0007	0	0.0457	0.2571	0.5007	0	0.4675	0.47	0.3076	0.0643813	0.029912
530	0.414031	0.207072	4.37659e-05	0	0	0.00020853	0.00100465	0.00150436	0	0.000230474	0.606871	0.000198666	0.00020195	0.00126025	0.00112496		530	0.776866	0.652022	0.000106835	0	0	0.000297577	0.00100177	0.00249801	0	0.000367353	0.935346	0.000276479	0.000463701	0.00114791	0.0022574	0.00117596			530	0	0	0.0007	0	0.037	0.2159	0.5052	0	0.4753	0.476	0.3178	0.0672463	0.030879
531	0.415169	0.208794	0	0	0	1.6154e-05	0.00079458	0.00116382	0	0	0.564506	0	0.00013082	0.000981294	0.00119541		531	0.779002	0.657444	0	0	0	2.30521e-05	0.0007923	0.00193254	0	0	0.870051	0	0.000300378	0.000893818	0.00239875	0.000397594			531	0	0	0.0007	0	0.0309	0.1788	0.5143	0	0.4815	0.486	0.3285	0.0676871	0.03168
532	0.416263	0.210424	0	0	0	0	0.00056588	0.00069391	0.000572187	0	0.508807	0	7.7326e-05	0.000708947	0.0012362		532	0.781055	0.662577	0	0	0	0	0.000564256	0.00115225	0.000790789	0	0.784204	0	0.00017755	0.000645748	0.00248062	0			532	0	0	0.0007	0	0.0249	0.1461	0.5357	0	0.4864	0.496	0.3396	0.0690201	0.032747
533	0.41714	0.211838	0	0	0	0	0.0003384	0.00031636	0.00108818	0	0.440498	0	5.9832e-05	0.000481924	0.00120416		533	0.782699	0.667028	0	0	0	0	0.000337429	0.000525319	0.00150391	0	0.678921	0	0.000137381	0.000438963	0.00241631	0			533	0	0	0.0007	0	0.0208	0.1218	0.5572	0	0.4899	0.501	0.3511	0.0695565	0.033586
534	0.417686	0.212964	0	0	0	0	0.00014025	0.00015115	0.00075783	0	0.362705	0	8.6044e-05	0.000331682	0.00109792		534	0.783725	0.670574	0	0	0	0	0.000139848	0.000250986	0.00104736	0	0.559022	0	0.000197567	0.000302114	0.00220313	0			534	0	0	0.0007	0	0.0169	0.0998	0.5694	0	0.4925	0.512	0.363	0.0731021	0.034771
535	0.417889	0.213819	0	0	0	0	1.3113e-05	0.00015038	0	0	0.282518	0	0.00014605	0.000277696	0.000985204		535	0.784105	0.673267	0	0	0	0	1.30754e-05	0.000249708	0	0	0.435434	0	0.000335348	0.000252941	0.00197695	0			535	0	0	0.0007	0	0.0137	0.0813	0.5831	0	0.4943	0.529	0.375	0.0732638	0.035413
536	0.417743	0.214428	0	0	0	0	0	0.00025045	0	0.000573798	0.207399	0	0.00022829	0.000338324	0.0009402		536	0.783832	0.675186	0	0	0	0	0	0.000415875	0	0.000914578	0.319656	0	0.000524181	0.000308164	0.00188664	0			536	0	0	0.0007	0	0.0114	0.0667	0.6026	0	0.4955	0.54	0.3872	0.0726936	0.036642
537	0.417245	0.214817	0.000258894	0	0	0	0.00014244	0.00038829	0	0.00141071	0.144724	0	0.00032133	0.000530979	0.00103558		537	0.782897	0.676411	0.000631974	0	0	0	0.000142031	0.00064476	0	0.00224854	0.223058	0	0.000737812	0.000483645	0.00207804	4.72375e-05			537	0	0	0.0007	0	0.0096	0.0546	0.6287	0	0.4963	0.55	0.3995	0.0713782	0.036967
538	0.41641	0.215018	0.000675746	0.00035804	0.00055511	0	0.00042861	0.00052554	0	0.00136017	0.0977799	0	0.00041927	0.000834075	0.00127862		538	0.781329	0.677043	0.00164953	0.000786765	0.000840704	0	0.00042738	0.000872665	0	0.00216797	0.150704	0	0.000962693	0.000759722	0.00256573	0.00136138			538	0	0	0.0007	0	0.0079	0.0443	0.6561	0	0.4968	0.565	0.4119	0.0708495	0.037629
539	0.41528	0.215071	0.00108233	0.0008666	0.00114011	0	0.00077118	0.00065864	0	0.000788942	0.0640908	0	0.00052398	0.0011714	0.00158484		539	0.77921	0.677211	0.00264203	0.00190429	0.00172668	0	0.000768967	0.00109368	0	0.0012575	0.0987805	0	0.00120312	0.00106698	0.00318021	0.00271427			539	0	0	0.0007	0	0.0065	0.0363	0.676	0	0.4973	0.585	0.4244	0.0670122	0.038463
540	0.413902	0.215019	0.00136682	0.00123545	0.00152083	0.00014529	0.00107701	0.00078661	0	0.000109463	0.0407565	0.000656431	0.00063791	0.00146243	0.0018627		540	0.776623	0.677047	0.00333649	0.00271481	0.00230327	0.000207332	0.00107392	0.00130617	0	0.000174474	0.0628164	0.000913539	0.00146472	0.00133207	0.00373776	0.00374581			540	0	0	0.0007	0	0.0055	0.0303	0.7038	0	0.4982	0.604	0.4369	0.0661319	0.038999
541	0.41232	0.214905	0.00142068	0.00135054	0.00157138	0.00025579	0.00125513	0.00090836	0.000221858	0	0.0248983	0.00472986	0.00076324	0.00162857	0.00202265		541	0.773656	0.676686	0.00346795	0.00296771	0.00237983	0.000365018	0.00125153	0.00150834	0.000306618	0	0.0383747	0.00658243	0.00175249	0.00148339	0.00405872	0.00410562			541	0	0	0.0007	0	0.0047	0.0251	0.7411	0	0.5	0.618	0.4493	0.0639897	0.039419
542	0.410639	0.214796	0.00124253	0.00120706	0.001303	0.00026794	0.00128305	0.00101701	0.000436828	0	0.0143143	0.0101692	0.00089104	0.00165126	0.00203928		542	0.770501	0.676342	0.00303308	0.00265242	0.00197337	0.000382356	0.00127937	0.00168876	0.000603716	0	0.022062	0.0141522	0.00204593	0.00150406	0.00409211	0.00375764			542	0	0	0.0005	0	0.004	0.021	0.7736	0	0.5028	0.642	0.4617	0.0616633	0.039691
543	0.409026	0.214791	0.000956471	0.00092815	0.00088746	0.00022745	0.00121845	0.00109896	0.000485253	7.0133e-05	0.0075953	0.0173177	0.00099941	0.00158226	0.00196221		543	0.767475	0.676329	0.0023348	0.00203954	0.00134404	0.000324576	0.00121495	0.00182484	0.000670642	0.000111785	0.0117063	0.0241006	0.00229476	0.00144121	0.00393745	0.00303368			543	0	0	0.0007	0	0.0035	0.0176	0.8034	0	0.5067	0.665	0.474	0.0599351	0.040165
544	0.407654	0.214992	0.000693504	0.00064399	0.00050535	0.00018312	0.00112349	0.0011403	0.000430546	0.00042109	0.00337658	0.0265238	0.00106578	0.00147727	0.00184524		544	0.764901	0.676961	0.00169288	0.00141512	0.000765343	0.000261316	0.00112027	0.00189348	0.000595034	0.000671177	0.00520419	0.0369125	0.00244716	0.00134558	0.00370274	0.00228593			544	0	0	0.0007	0	0.0029	0.0144	0.8343	0	0.5116	0.685	0.4862	0.0568972	0.040442
545	0.406689	0.215495	0.000581095	0.00048104	0.00033197	0.00018257	0.00105873	0.00112757	0.000334697	0.000633048	0.000317282	0.0380812	0.00106849	0.0013907	0.00174089		545	0.76309	0.678545	0.00141848	0.00105705	0.000502762	0.000260531	0.00105569	0.00187234	0.000462567	0.00100902	0.000489014	0.0529966	0.00245338	0.00126673	0.00349334	0.00185792			545	0	0	0.0007	0	0.0026	0.012	0.8648	0	0.5173	0.722	0.4982	0.0551656	0.040743
546	0.406152	0.216299	0.000639863	0.00048306	0.00041701	0.00023287	0.00104631	0.00106724	0.000237942	0.000650456	0	0.0536492	0.00100425	0.00133888	0.00166975		546	0.762083	0.681075	0.00156194	0.00106149	0.000631554	0.000332311	0.00104331	0.00177216	0.000328847	0.00103676	0	0.0746624	0.00230588	0.00121953	0.00335059	0.00179433			546	0	0	0.0007	0	0.0024	0.0101	0.8937	0	0.5239	0.742	0.51	0.0531816	0.040874
547	0.40592	0.217303	0.000783583	0.00061107	0.00068458	0.00030061	0.00106992	0.00098566	0.000158757	0.000554546	0	0.0762528	0.00088823	0.00130014	0.00162052		547	0.761647	0.684239	0.00191277	0.00134278	0.00103678	0.000428977	0.00106685	0.0016367	0.00021941	0.000883892	0	0.106119	0.00203948	0.00118424	0.00325181	0.00184096			547	0	0	0.0007	0	0.0028	0.0086	0.9317	0	0.5318	0.776	0.5214	0.051895	0.040905
548	0.405862	0.218406	0.000922495	0.00082239	0.00105349	0.00035116	0.00111166	0.00090966	0.0001142	0.000431675	0	0.108862	0.00073644	0.00125147	0.0015806		548	0.761538	0.687712	0.00225186	0.00180714	0.00159549	0.000501113	0.00110847	0.0015105	0.000157829	0.000688048	0	0.151501	0.00169095	0.00113991	0.00317169	0.00173497			548	0	0	0.0007	0	0.0055	0.0084	0.9558	0	0.5414	0.791	0.5325	0.0505732	0.040965
549	0.405851	0.219506	0.000968879	0.00107522	0.00144438	0.00035071	0.00115407	0.00086549	0.000120851	0.000366345	0	0.154336	0.00056452	0.00117035	0.00153759		549	0.761518	0.691174	0.00236509	0.00236271	0.00218749	0.000500471	0.00115076	0.00143716	0.000167021	0.000583918	0	0.214785	0.0012962	0.00106602	0.00308538	0.00121936			549	0	0	0.0007	0	0.0096	0.0076	0.9773	0	0.553	0.823	0.5432	0.0513508	0.041041
550	0.405824	0.220571	0.000902883	0.00132179	0.00178749	0.0002946	0.00118057	0.00085694	0.000173561	0.000383816	0	0.212453	0.00039815	0.00106082	0.00148927		550	0.761467	0.694529	0.00220399	0.00290453	0.00270712	0.000420401	0.00117718	0.00142296	0.000239869	0.000611766	0	0.295666	0.000914199	0.00096625	0.00298842	0.000317529			550	0	0	0.0007	0	0.011	0.0061	0.9934	0	0.567	0.853	0.5534	0.050744	0.041017
551	0.405787	0.221647	0.000778207	0.00150751	0.00202298	0.00020972	0.00117537	0.00086349	0.000243576	0.00044517	0	0.279661	0.00027412	0.000955728	0.00144447		551	0.761398	0.697915	0.00189965	0.00331264	0.00306377	0.000299275	0.001172	0.00143383	0.000336633	0.000709557	0	0.389198	0.000629412	0.00087053	0.00289853	0			551	0	0	0.0007	0	0	0.0049	1	0	0.5835	0.885	0.563	0.0497513	0.041007
552	0.40575	0.22278	0.000651629	0.00157875	0.00209323	0.00012425	0.00112321	0.00086368	0.000301358	0.000508714	0	0.352247	0.00022888	0.0008888	0.00141239		552	0.761328	0.701482	0.00159066	0.00346918	0.00317016	0.000177307	0.00111999	0.00143415	0.000416491	0.000810841	0	0.490214	0.000525535	0.000809569	0.00283416	0			552	0	0	0.0007	0	0	0.0049	0.9945	0	0.6022	0.909	0.572	0.0496543	0.040915
553	0.405721	0.224017	0.000579108	0.00148312	0.00194206	6.5936e-05	0.00100942	0.00083641	0.000317864	0.000533352	0	0.4265	0.00029781	0.000892975	0.00140194		553	0.761273	0.705377	0.00141363	0.00325904	0.00294121	9.40921e-05	0.00100652	0.00138887	0.000439302	0.000850111	0	0.59355	0.000683807	0.000813371	0.00281319	0			553	0	0	0.001	0	0	0.0036	0.9873	0	0.6225	0.931	0.5805	0.0506541	0.040979
554	0.405664	0.225351	0.000578296	0.00122617	0.00158299	4.3394e-05	0.00084744	0.00077808	0.000287174	0.000505787	0	0.498867	0.00046697	0.000965214	0.0014087		554	0.761167	0.70958	0.00141165	0.00269441	0.00239741	6.19242e-05	0.000845008	0.00129201	0.000396888	0.000806175	0	0.694261	0.00107222	0.000879171	0.00282675	0			554	0	0	0.0005	0	0	0.0023	0.971	0	0.6441	0.943	0.5885	0.0516327	0.041298
555	0.405482	0.226704	0.000612986	0.00089494	0.00112739	3.8276e-05	0.00069017	0.00070968	0.000235886	0.000451808	0	0.566013	0.00065303	0.0010519	0.00140948		555	0.760825	0.713838	0.00149633	0.00196656	0.00170741	5.46207e-05	0.00068819	0.00117843	0.000326005	0.000720138	0	0.787706	0.00149943	0.00095813	0.00282833	0.00021003			555	0	0	0.0002	0	0	0.0013	0.9317	0	0.6666	0.971	0.5958	0.0527548	0.041448
556	0.40507	0.227988	0.000642928	0.00058257	0.00069404	3.0211e-05	0.00059351	0.00065406	0.000193035	0.00040014	0	0.62462	0.00076748	0.00109561	0.00137972		556	0.760053	0.717882	0.00156942	0.00128015	0.00105111	4.31118e-05	0.000591807	0.00108607	0.000266784	0.000637784	0	0.869269	0.00176222	0.000997947	0.0027686	0.00124545			556	0	0	0.0005	0	0	0.0013	0.8936	0	0.69	0.989	0.6027	0.0519076	0.041787
557	0.404328	0.229119	0.000628087	0.00038161	0.00040108	0	0.00061293	0.00063389	0.00018746	0.00037932	0	0.671377	0.00072245	0.00103929	0.00129504		557	0.75866	0.721443	0.00153319	0.000838558	0.000607428	0	0.000611171	0.00105258	0.000259079	0.000604598	0	0.934339	0.00165883	0.000946643	0.00259868	0.00199905			557	0	0	0.0002	0	0	0.0013	0.8532	0	0.7146	0.989	0.6092	0.0526008	0.041983
558	0.403254	0.23008	0.000550062	0.00032549	0.00030717	0	0.00076308	0.00065612	0.00022806	0.000399136	0	0.703393	0.00049488	0.000860787	0.00115339		558	0.756645	0.72447	0.00134273	0.000715239	0.000465203	0	0.00076089	0.00108949	0.000315189	0.000636184	0	0.978895	0.0011363	0.000784053	0.00231444	0.00241284			558	0	0	0.0002	0	0	0.0013	0.8205	0	0.7403	0.999	0.6153	0.0537785	0.042394
559	0.402032	0.230982	0.000430231	0.00033898	0.00036153	0	0.00098351	0.00069875	0.000287069	0.000434907	0	0.718558	0.0001809	0.000602197	0.000993738		559	0.754351	0.727311	0.00105022	0.000744882	0.00054753	0	0.000980688	0.00116028	0.000396743	0.000693198	0	1	0.000415368	0.000548515	0.00199408	0.00292552			559	0	0	0.0002	0	0	0.0013	0.7682	0	0.7662	1	0.6212	0.0546263	0.043019
560	0.400864	0.231949	0.000294245	0.00033516	0.0005016	0	0.00120573	0.0007367	0.000332787	0.000458246	0	0.714846	0	0.000312507	0.000859439		560	0.75216	0.730354	0.000718267	0.000736488	0.000759664	0	0.00120227	0.0012233	0.000459928	0.000730399	0	0.994833	0	0.000284649	0.00172459	0.00402914			560	0	0	0.0002	0	0	0.0013	0.7183	0	0.7914	0.997	0.6269	0.0556317	0.043476
561	0.399955	0.233103	0.000167733	0.00022726	0.00066492	0	0.00136131	0.00074488	0.000333569	0.000440826	0	0.690235	0	4.06417e-05	0.000793793		561	0.750455	0.733987	0.000409445	0.000499386	0.00100701	0	0.0013574	0.00123688	0.000461007	0.000702634	0	0.960583	0	3.70188e-05	0.00159286	0.00621667			561	0	0	0.0002	0	0	0.0013	0.6652	0	0.8175	0.986	0.6326	0.0558848	0.043957
562	0.399426	0.234513	6.98067e-05	0	0.00080583	0	0.00140781	0.00071163	0.000275753	0.00037253	3.51232e-05	0.644743	0	0	0.000819572		562	0.749462	0.738428	0.000170402	0	0.00122041	0	0.00140377	0.00118167	0.000381103	0.000593776	5.4134e-05	0.897274	0	0	0.00164459	0.0102684			562	0	0	0.0002	0	0	0.0013	0.605	0	0.8447	0.975	0.6383	0.0562251	0.044243
563	0.399201	0.236115	3.74523e-06	0	0.00091958	0	0.00136593	0.00065774	0.000189355	0.000287462	0.00015035	0.583335	0	0	0.000909697		563	0.74904	0.743471	9.1423e-06	0	0.00139269	0	0.00136201	0.00109218	0.000261698	0.000458186	0.000231728	0.811813	0	0	0.00182543	0.0176622			563	0	0	0.0002	0	0	0.0013	0.5586	0	0.8726	0.947	0.6443	0.0566062	0.044514
564	0.399174	0.237823	0	0	0.00100749	0	0.00126573	0.00060884	0.000110891	0.000226308	0.000200671	0.51171	0	0	0.00102967		564	0.748989	0.74885	0	0	0.00152582	0	0.0012621	0.00101099	0.000153257	0.000360713	0.000309287	0.712134	0	0	0.00206617	0.02998			564	0	0	0.0002	0	0	0.0013	0.5199	0	0.9006	0.924	0.6505	0.0563678	0.044754
565	0.399239	0.239553	0	0	0.0010709	0	0.00113729	0.00059057	7.6873e-05	0.000229751	0.000259365	0.435569	0	0	0.00114498		565	0.749111	0.754297	0	0	0.00162186	0	0.00113403	0.000980648	0.000106242	0.0003662	0.000399748	0.606171	0	0	0.00229757	0.0488033			565	0	0	0.0002	0	0	0.0013	0.484	0	0.9277	0.889	0.6571	0.0565176	0.045017
566	0.399306	0.24124	1.66298e-06	0	0.00110066	0	0.00100997	0.00061622	0.000106882	0.000317408	0.000377743	0.359928	0	0	0.00122367		566	0.749237	0.759609	4.05943e-06	0	0.00166693	0	0.00100707	0.00102324	0.000147716	0.000505917	0.0005822	0.500903	0	0	0.00245548	0.0754284			566	0	0	0.0002	0	0	0.0013	0.4346	0	0.9519	0.85	0.6641	0.0563116	0.045131
567	0.399334	0.242884	4.53482e-05	0	0.00105365	0	0.00091088	0.00065911	0.000165552	0.000440523	0.00053583	0.287577	0	0	0.00124199		567	0.74929	0.764787	0.000110697	0	0.00159573	0	0.000908266	0.00109446	0.0002288	0.000702151	0.000825853	0.400215	0	0	0.00249223	0.110224			567	0	0	0.0002	0	0	0.0013	0.3954	0	0.9721	0.818	0.6716	0.0556317	0.045116
568	0.399294	0.2445	8.17396e-05	0.00025705	0.0008799	0	0.00086665	0.00068444	0.000206386	0.000536498	0.000699212	0.22086	0	0	0.00117783		568	0.749213	0.769875	0.000199531	0.000564847	0.00133259	0	0.000864163	0.00113652	0.000285235	0.000855125	0.00107767	0.307365	0	0	0.00236348	0.153373			568	0	0	0.0002	0	0	0.0013	0.3621	0	0.9871	0.773	0.6796	0.0557737	0.045128
569	0.399153	0.246101	9.06137e-05	0.00043494	0.0005294	0	0.00090393	0.0006574	0.000182891	0.000542731	0.000833476	0.162116	0	0	0.00100911		569	0.748951	0.774915	0.000221193	0.000955747	0.000801766	0	0.000901336	0.00109162	0.000252763	0.00086506	0.0012846	0.225612	0	0	0.00202492	0.205056			569	0	0	0.0002	0	0	0.0013	0.3308	0	0.9965	0.729	0.6881	0.0564114	0.044974
570	0.398883	0.247687	5.79604e-05	0.00036831	0	0	0.00103455	0.0005559	6.5565e-05	0.000418443	0.000909994	0.113242	0	0	0.000731901		570	0.748443	0.779911	0.000141484	0.000809333	0	0	0.00103158	0.000923078	9.06138e-05	0.000666957	0.00140254	0.157597	0	0	0.00146866	0.265173			570	0	0	0.0002	0	0	0.0013	0.3006	0	1	0.686	0.6971	0.0545806	0.044837
571	0.398447	0.249209	0	0.00012182	0	8.3205e-05	0.00120553	0.00041334	0	0.000218353	0.000925469	0.0741912	0.00323193	0	0.000421837		571	0.747625	0.784701	0	0.00026769	0	0.000118735	0.00120207	0.000686356	0	0.000348033	0.00142639	0.10325	0.00742089	0	0.000846476	0.332397			571	0	0	0.0002	0	0	0.0013	0.2734	0	0.9971	0.647	0.7065	0.0557337	0.044723
572	0.397809	0.250597	0	0	0	0.00015668	0.00134616	0.0002783	0	2.33076e-05	0.000883532	0.0443816	0.00673382	0	0.000176305		572	0.746429	0.789074	0	0	0	0.000223586	0.0013423	0.00046212	0	3.71501e-05	0.00136175	0.0617648	0.0154616	0	0.000353781	0.405061			572	0	0	0.0002	0	0	0.0013	0	0	0.9869	0.605	0.7164	0.052823	0.044608
573	0.396935	0.251787	0	0	0	0.00017155	0.00138576	0.0001994	0	0	0.000787814	0.023233	0.00849274	0	9.26921e-05		573	0.744787	0.79282	0	0	0	0.000244806	0.00138178	0.000331106	0	0	0.00121423	0.0323328	0.0195003	0	0.000186	0.481501			573	0	0	0.0002	0	0	0.0013	0	0	0.9689	0.563	0.7267	0.0499587	0.044609
574	0.395803	0.25273	0	0	0	9.9375e-05	0.0012746	0.00021538	0	0	0.000645505	0.00998493	0.00761703	0	0.000244035		574	0.742664	0.795788	0	0	0	0.00014181	0.00127094	0.000357641	0	0	0.000994891	0.0138958	0.0174896	0	0.000489691	0.559902			574	0	0	0.0002	0	0	0.0013	0	0	0.9439	0.519	0.7375	0.0517768	0.044383
575	0.394491	0.253486	0	0	0	0	0.00108736	0.00030657	0	0.000111217	0.000484905	0.00281069	0.00592488	0	0.000558948		575	0.740203	0.798171	0	0	0	0	0.00108424	0.000509063	0	0.000177269	0.000747365	0.00391157	0.0136042	0	0.00112161	0.637557			575	0	0	0.0002	0	0	0.0013	0	0	0.915	0.48	0.7487	0.0490124	0.044665
576	0.393113	0.254159	0	0	0	0	0.00094443	0.00043186	0.00010914	0.000311527	0.000342066	0	0.00622961	0	0.000913007		576	0.737617	0.800288	0	0	0	0	0.00094172	0.000717108	0.000150837	0.000496543	0.000527213	0	0.0143039	0	0.00183208	0.711436			576	0	0	0.0002	0	0	0.0013	0	0	0.8843	0.443	0.7605	0.0487551	0.044647
577	0.391781	0.254849	0	0	0	0	0.00096624	0.0005501	0.000282267	0.000484803	0.000253052	0	0.0113461	0	0.00118171		577	0.735117	0.802462	0	0	0	0	0.000963467	0.000913447	0.000390106	0.000772728	0.000390019	0	0.0260519	0	0.00237127	0.778506			577	0	0	0.0002	0	0	0.0013	0	0	0.8503	0.409	0.7727	0.0472625	0.044989
578	0.390601	0.255648	0	0	9.1779e-05	3.0304e-05	0.00124743	0.00062411	0.00037185	0.000568296	0.00024832	0	0.0238381	0	0.00125484		578	0.732904	0.804978	0	0	0.000138998	4.32445e-05	0.00124385	0.00103634	0.000513914	0.000905809	0.000382726	0	0.0547351	0	0.00251802	0.836014			578	0	0	0.0002	0	0	0.0013	0	0	0.8111	0.377	0.7853	0.0463548	0.045541
579	0.389627	0.256563	2.4591e-05	0	0.00035626	0.00026497	0.00167205	0.00064908	0.000380196	0.000567933	0.000312667	0	0.0442254	0.00465174	0.00113861		579	0.731076	0.807859	6.00279e-05	0	0.000539549	0.000378118	0.00166725	0.0010778	0.000525448	0.00090523	0.0004819	0	0.101547	0.00423707	0.00228478	0.883492			579	0	0	0.0002	0	0	0.0013	0	0	0.7673	0.352	0.7985	0.0455991	0.046718
580	0.388885	0.25756	6.98185e-05	4.4519e-05	0.0005043	0.00048124	0.00202162	0.00063594	0.00033819	0.0005231	0.000408638	0	0.0720314	0.0148962	0.000895941		580	0.729683	0.810999	0.000170431	9.7827e-05	0.000763753	0.00068674	0.00201582	0.00105599	0.000467394	0.000833769	0.000629817	0	0.165392	0.0135683	0.00179783	0.921587			580	0	0	0.0002	0	0	0	0	0	0.721	0.321	0.812	0.0442893	0.047682
581	0.3884	0.258606	0.000101013	0.00013101	0.00054354	0.00056967	0.00207696	0.00059576	0.000276912	0.000473406	0.000498632	0	0.106773	0.0290483	0.000590148		581	0.728773	0.814291	0.000246578	0.000287884	0.000823181	0.000812932	0.002071	0.000989266	0.000382705	0.000754563	0.000768521	0	0.245163	0.0264588	0.00118422	0.95095			581	0	0	0.0002	0	0	0	0	0	0.6738	0.298	0.826	0.0450345	0.049173
582	0.388191	0.259664	0.000111722	0.00015585	0.00048252	0.00043609	0.00165053	0.00054026	0.000225904	0.000456072	0.000547939	0	0.147875	0.047681	0.000282963		582	0.728381	0.817623	0.000272719	0.000342468	0.000730768	0.00062231	0.00164579	0.000897108	0.00031221	0.000726934	0.000844517	0	0.339539	0.0434305	0.000567806	0.972264			582	0	0	0.0002	0	0	0	0	0	0.6266	0.274	0.8402	0.0430013	0.050414
583	0.388176	0.260688	0.000106813	0.00012562	0.0003398	0.00016215	0.00091813	0.00048894	0.000197076	0.000480846	0.000555092	0	0.193708	0.072392	1.79978e-05		583	0.728353	0.820846	0.000260736	0.00027604	0.000514621	0.000231392	0.000915495	0.00081189	0.000272368	0.000766421	0.000855541	0	0.444776	0.0659387	3.61151e-05	0.986567			583	0	0	0.0005	0	0	0	0	0	0.5797	0.257	0.8547	0.0430659	0.052388
584	0.388212	0.261622	9.83938e-05	6.2273e-05	0.00014039	0	0.00028791	0.00046628	0.00019106	0.00053991	0.000539877	0	0.241966	0.105434	0		584	0.72842	0.823787	0.000240185	0.00013684	0.000212618	0	0.000287084	0.000774263	0.000264054	0.000860564	0.00083209	0	0.555582	0.0960354	0	0.995119			584	0	0	0.0002	0	0	0	0	0	0.5332	0.234	0.8693	0.0437142	0.054141
585	0.388152	0.26241	9.86894e-05	0	0	0	0.00017181	0.00049682	0.000208304	0.000625162	0.000522425	0	0.290334	0.149072	0		585	0.728308	0.82627	0.000240906	0	0	0	0.000171317	0.000824975	0.000287886	0.000996446	0.000805193	0	0.666641	0.135783	0	0.999184			585	0	0	0.0002	0	0	0	0	0	0.487	0.217	0.8839	0.0453361	0.05566
586	0.387863	0.263002	0.000118336	0	0	0.0004189	0.00092828	0.0006005	0.00024725	0.000725731	0.000520534	0	0.336294	0.205616	0		586	0.727765	0.828133	0.000288864	0	0	0.000597779	0.000925616	0.000997137	0.000341711	0.00115674	0.000802277	0	0.77217	0.187286	0	1			586	0	0	0.0002	0	0	0	0	0	0.4415	0.205	0.8984	0.0466185	0.05759
587	0.387347	0.263405	0.000151637	0	0	0.00117049	0.00234814	0.00075233	0.00029128	0.000814281	0.000528249	0	0.377017	0.275848	1.44457e-06		587	0.726797	0.829402	0.000370153	0	0	0.00167031	0.0023414	0.00124925	0.000402563	0.00129788	0.000814169	0	0.865676	0.251258	2.89873e-06	0.998421			587	0	0	0.0002	0	0	0	0	0	0.3976	0.185	0.9126	0.046809	0.05911
588	0.386723	0.263677	0.000178987	0	0	0.0018712	0.00373968	0.00088896	0.000310684	0.000848874	0.000519382	0	0.409329	0.359342	0.000355428		588	0.725626	0.830258	0.000436917	0	0	0.00267024	0.00372895	0.00147613	0.00042938	0.00135302	0.000800502	0	0.939867	0.327309	0.000713216	0.994983			588	0	0	0.0002	0	0	0	0	0	0.3567	0.173	0.9263	0.048367	0.0605
589	0.386115	0.263877	0.000179911	0	0	0.00215121	0.00438219	0.00094443	0.000274552	0.000785844	0.000466458	0	0.42991	0.455736	0.000856613		589	0.724486	0.830889	0.000439173	0	0	0.00306982	0.00436962	0.00156824	0.000379444	0.00125256	0.000718932	0	0.987124	0.41511	0.00171891	0.990206			589	0	0	0.0002	0	0	0	0	0	0.3204	0.155	0.9392	0.0519041	0.06192
590	0.385634	0.26406	0.00013681	0	0	0.00168883	0.0036432	0.00086087	0.000158034	0.000590357	0.000347699	0	0.435518	0.564206	0.00148289		590	0.723584	0.831465	0.00033396	0	0	0.00241	0.00363275	0.00142948	0.00021841	0.000940972	0.000535895	0	1	0.51391	0.00297564	0.984579			590	0	0	0.0002	0	0	0	0	0	0.2889	0.146	0.9512	0.0518788	0.0629
591	0.38525	0.264225	6.10284e-05	0	0	0.00065743	0.00181471	0.00066585	0	0.000309232	0.000192076	0	0.425868	0.68021	0.00207656		591	0.722863	0.831983	0.000148974	0	0	0.000938167	0.0018095	0.00110565	0	0.000492885	0.000296039	0	0.977843	0.619573	0.00416692	0.978278			591	0	0	0.0002	0	0	0	0	0	0.2591	0.134	0.962	0.053583	0.06389
592	0.384816	0.264326	0	0	0	0	0	0.00045783	0	5.75907e-05	7.11219e-05	0	0.403017	0.796061	0.00236336		592	0.722048	0.832302	0	0	0	0	0	0.000760232	0	9.17939e-05	0.000109617	0	0.925375	0.725097	0.00474241	0.971214			592	0	0	0.0002	0	0	0	0	0	0.2299	0.125	0.9716	0.056983	0.0646
593	0.384178	0.264315	0	0	0	0	0	0.00033919	0	0	5.93565e-05	0	0.369019	0.903826	0.00205742		593	0.720851	0.832268	0	0	0	0	0	0.000563229	0	0	9.14838e-05	0	0.84731	0.823255	0.0041285	0.963286			593	0	0	0.0002	0	0	0	0	0	0.2031	0.115	0.9798	0.0592532	0.06468
594	0.383199	0.264146	0	0	0	5.9493e-06	0.00040867	0.00039958	0	0.000104599	0.000219403	0	0.326028	0.995601	0.000964451		594	0.719014	0.831737	0	0	0	8.48978e-06	0.000407497	0.000663507	0	0.000166721	0.000338158	0	0.748599	0.906849	0.00193531	0.954438			594	0	0	0.0002	0	0	0	0	0	0.1795	0.106	0.9867	0.0623122	0.06495
595	0.381907	0.263793	8.0877e-05	0	0	0.00156828	0.00311199	0.0005984	0.000236877	0.000435095	0.000491152	0	0.277339	1.0631	0		595	0.716591	0.830625	0.000197425	0	0	0.00223797	0.00310306	0.00099365	0.000327374	0.000693499	0.000756993	0	0.636803	0.968328	0	0.945116			595	0	0	0.0002	0	0	0	0	0	0.1588	0.094	0.9923	0.0659491	0.06469
596	0.380427	0.263242	0.000168828	0	0	0.00309968	0.00584856	0.00082058	0.000517179	0.000776434	0.000744414	0	0.226887	1.09787	7.30774e-05		596	0.713813	0.828888	0.000412117	0	0	0.00442331	0.00583178	0.00136258	0.000714765	0.00123756	0.00114734	0	0.520959	1	0.00014664	0.936056			596	0	0	0.0002	0	0	0	0	0	0.1404	0.087	0.9964	0.0670346	0.06431
597	0.378883	0.262477	0.000205098	0	0	0.00375815	0.00717921	0.00095029	0.00068875	0.000957431	0.000848312	0	0.178613	1.09149	0.00293455		597	0.710916	0.826479	0.000500655	0	0	0.00536296	0.00715861	0.00157797	0.000951884	0.00152605	0.00130747	0	0.410115	0.994192	0.00588858	0.927991			597	0	0	0	0	0	0	0	0	0.1242	0.08	0.999	0.0700051	0.06334
598	0.37739	0.261491	0.000148376	0	0	0.00287522	0.00594882	0.00089235	0.000654387	0.000840755	0.000700702	0	0.136048	1.03773	0.00970559		598	0.708115	0.823376	0.000362193	0	0	0.004103	0.00593175	0.00148176	0.000904393	0.00134008	0.00107996	0	0.312381	0.94522	0.0194756	0.921611			598	0	0	0	0	0	0	0	0	0.1097	0.074	1	0.0728511	0.06204
599	0.375995	0.26032	2.29534e-05	0	0	0.00092676	0.0028785	0.00068864	0.00045472	0.000512564	0.000388484	0	0.099918	0.944939	0.0210947		599	0.705497	0.819688	5.60306e-05	0	0	0.00132251	0.00287024	0.00114349	0.000628444	0.000816977	0.000598755	0	0.229424	0.860704	0.0423295	0.917267			599	0	0	0	0	0	0	0	0	0.0965	0.068	0.9992	0.0757863	0.06026
600	0.374717	0.259016	0	0	0	0	0	0.00043777	0.000187381	0.000151666	7.70282e-05	6.65236e-05	0.0698037	0.827516	0.0375943		600	0.7031	0.815581	0	0	0	0	0	0.000726922	0.00025897	0.000241741	0.00011872	9.25792e-05	0.160277	0.753748	0.0754382	0.915173			600	0	0	0	0	0	0	0	0	0.0847	0.063	0.9967	0.0766827	0.05884
601	0.373576	0.257631	0	0	0	0	0	0.00023856	0	0	0	0.000614705	0.0452823	0.699865	0.0596977		601	0.700959	0.811222	0	0	0	0	0	0.000396132	0	0	0	0.000855471	0.103973	0.637476	0.119792	0.915544			601	0	0	0	0	0	0	0	0	0.0742	0.056	0.9925	0.0790851	0.05708
602	0.372593	0.256209	0	0	0	0	0	0.00017055	0	6.2209e-08	7.18573e-05	0.00086481	0.0259578	0.574653	0.0876938		602	0.699114	0.806745	0	0	0	0	0	0.0002832	0	9.9155e-08	0.000110751	0.00120354	0.0596023	0.523426	0.17597	0.918448			602	0	0	0	0	0	0	0	0	0.0652	0.052	0.9866	0.0777057	0.0553
603	0.3718	0.254746	0	0	0	0	0	0.00022629	0	0.000252395	0.000401107	0.000859313	0.0115524	0.456698	0.12095		603	0.697626	0.802137	0	0	0	0	0	0.000375757	0	0.000402293	0.00061821	0.00119589	0.0265257	0.415986	0.242702	0.923297			603	0	0	0	0	0	0	0	0	0.0577	0.045	0.9789	0.0800012	0.053533
604	0.371233	0.253224	0	0	0	0.00101143	0.00113777	0.00037383	0	0.000544972	0.000764208	0.00070322	0.00182131	0.348605	0.158572		604	0.696562	0.797346	0	0	0	0.00144333	0.00113451	0.000620749	0	0.000868632	0.00117784	0.000978655	0.00418194	0.317529	0.318197	0.929317			604	0	0	0	0	0	0	0	0	0.0516	0.042	0.9691	0.0821083	0.052206
605	0.370926	0.251627	4.4602e-05	0	0	0.00220733	0.00277832	0.00058122	0	0.000728526	0.00100559	0.000501519	0	0.252976	0.199668		605	0.695986	0.792317	0.000108876	0	0	0.00314991	0.00277035	0.000965122	0	0.0011612	0.00154988	0.000697952	0	0.230425	0.400661	0.935732			605	0	0	0	0	0	0	0	0	0.0466	0.037	0.9564	0.0813968	0.051066
606	0.370897	0.24994	0.000229316	0	0	0.00238807	0.00308249	0.00081162	0.000129923	0.00070618	0.00102339	0.000338054	0	0.171974	0.243235		606	0.695932	0.787005	0.000559772	0	0	0.00340783	0.00307364	0.0013477	0.00017956	0.00112558	0.00157731	0.000470461	0	0.156644	0.488085	0.941898			606	0	0	0	0	0	0	0	0	0.0422	0.036	0.9405	0.0808983	0.050153
607	0.371111	0.248153	0.000402734	6.4633e-05	0	0.00179612	0.00237745	0.00101191	0.000271241	0.000542155	0.000880765	0.0002325	0	0.106533	0.287917		607	0.696333	0.781377	0.000983096	0.000142026	0	0.0025631	0.00237063	0.00168029	0.000374867	0.000864142	0.00135749	0.000323564	0	0.0970367	0.577746	0.947554			607	0	0	0	0	0	0	0	0	0.0382	0.032	0.9217	0.081943	0.049939
608	0.371522	0.246257	0.00052023	0.00013108	0	0.00082046	0.0011966	0.00112626	0.000371504	0.000331123	0.000672096	0.000192142	0	0.057319	0.332295		608	0.697104	0.775406	0.00126991	0.000288038	0	0.00117081	0.00119317	0.00187017	0.000513435	0.000527777	0.00103587	0.000267399	0	0.0522094	0.666797	0.952518			608	0	0	0	0	0	0	0	0	0.0344	0.027	0.9005	0.0816956	0.049579
609	0.372084	0.244243	0.000537395	0.00019018	0	0	7.2416e-05	0.00109915	0.000395442	0.000167546	0.000491561	0.000224145	0.00124924	0.0249857	0.374947		609	0.698159	0.769066	0.00131181	0.000417906	0	0	7.22082e-05	0.00182515	0.000546519	0.000267052	0.000757624	0.000311937	0.0028684	0.0227584	0.752384	0.956604			609	0	0	0	0	0	0	0	0	0.0309	0.026	0.8771	0.0805243	0.049432
610	0.372761	0.242112	0.000442767	0.00023666	0	0	0	0.00092157	0.000333324	0.000108079	0.000395941	0.000319979	0.00245367	0.00856825	0.414245		610	0.699429	0.762355	0.00108082	0.000520042	0	0	0	0.00153028	0.00046067	0.000172267	0.000610247	0.000445308	0.00563392	0.00780444	0.83124	0.959702			610	0	0	0	0	0	0	0	0	0.0277	0.022	0.8512	0.078614	0.049391
611	0.373533	0.239881	0.000295874	0.00026475	0	0	0	0.00068454	0.000230471	0.000127412	0.000360996	0.000437443	0.00277517	0.00359112	0.448155		611	0.700878	0.755331	0.000722243	0.000581768	0	0	0	0.00113669	0.000318521	0.000203082	0.000556389	0.000608779	0.00637212	0.00327099	0.899286	0.96186			611	0	0	0	0	0	0	0	0	0.0249	0.02	0.8229	0.0783975	0.04938
612	0.374385	0.237571	0.000165758	0.00026856	0	0	0	0.00049257	0.000139572	0.00018947	0.000351826	0.000529755	0.00258242	0.00511632	0.474575		612	0.702477	0.748057	0.000404623	0.00059014	0	0	0	0.000817918	0.000192896	0.000301997	0.000542255	0.000737247	0.00592954	0.00466023	0.952301	0.963144			612	0	0	0	0	0	0	0	0	0.0223	0.019	0.7924	0.0763699	0.049175
613	0.375301	0.235202	0.000120593	0.00024229	0	0	0	0.00044885	0.000112569	0.000258389	0.000333881	0.000550815	0.00224169	0.00824069	0.49143		613	0.704195	0.740598	0.000294374	0.000532413	0	0	0	0.00074532	0.000155575	0.000411847	0.000514597	0.000766557	0.00514718	0.00750609	0.986124	0.963624			613	0	0	0	0	0	0	0	0	0.0202	0.017	0.7605	0.0743915	0.048821
614	0.376226	0.23278	0.000178896	0.00018768	0	0	0	0.00058193	0.000158269	0.000310361	0.000292874	0.000493491	0.00198011	0.010054	0.498345		614	0.705931	0.732972	0.000436694	0.000412412	0	0	0	0.000966301	0.000218735	0.000494685	0.000451395	0.000686779	0.00454657	0.00915772	1	0.963483			614	0	0	0	0	0	0	0	0	0.0182	0.014	0.7279	0.0717388	0.048328
615	0.377055	0.230292	0.000283573	0.0001178	0	0	0	0.00080676	0.000219816	0.000339931	0.000245368	0.000409976	0.00181293	0.0106802	0.497527		615	0.707486	0.725138	0.000692218	0.000258856	0	0	0	0.00133963	0.000303795	0.000541816	0.000378177	0.000570554	0.0041627	0.00972809	0.998358	0.963078			615	0	0	0	0	0	0	0	0	0.0166	0.014	0.6948	0.0721438	0.047741
616	0.377674	0.227722	0.000371188	4.6712e-05	0	0	0	0.00102872	0.00023484	0.000343185	0.000210516	0.000357448	0.00173765	0.010498	0.4914		616	0.708649	0.717045	0.000906089	0.000102646	0	0	0	0.0017082	0.000324559	0.000547003	0.00032446	0.000497451	0.00398985	0.00956219	0.986063	0.962779			616	0	0	0	0	0	0	0	0	0.0151	0.012	0.6614	0.0709184	0.047321
617	0.377976	0.225055	0.000380147	0	0	0	0.00035442	0.00115502	0.000143509	0.000316597	0.000206675	0.00039089	0.00175022	0.00988322	0.482327		617	0.709215	0.708647	0.000927958	0	0	0	0.000353403	0.00191792	0.000198336	0.000504624	0.00031854	0.000543992	0.00401871	0.00900219	0.967858	0.962947			617	0	0	0	0	0	0	0	0	0.0138	0.01	0.6277	0.0675908	0.04682
618	0.377933	0.222296	0.000299356	0	0	0	0.0007133	0.00113859	0	0.000267936	0.000229496	0.000503136	0.00179955	0.00914439	0.470908		618	0.709135	0.699961	0.000730743	0	0	0	0.000711253	0.00189064	0	0.000427064	0.000353713	0.000700203	0.00413198	0.00832922	0.944944	0.963661			618	0	0	0	0	0	0	0	0	0.0126	0.01	0.5933	0.0674094	0.04624
619	0.377609	0.219475	0.000172352	0	0	0	0.00099566	0.0009817	0	0.000217199	0.000250049	0.000619762	0.00178359	0.00851776	0.45583		619	0.708526	0.691075	0.000420719	0	0	0	0.000992803	0.00163012	0	0.000346193	0.00038539	0.000862508	0.00409533	0.00775845	0.914687	0.964692			619	0	0	0	0	0	0	0	0	0.0116	0.009	0.5583	0.0651378	0.046311
620	0.37707	0.216619	4.53339e-05	0	0	0	0.00114905	0.00068922	0	0.000184948	0.000238249	0.000663154	0.00159802	0.00823536	0.435691		620	0.707514	0.682083	0.000110663	0	0	0	0.00114575	0.00114446	0	0.000294788	0.000367203	0.000922896	0.00366924	0.00750123	0.874275	0.965798			620	0	0	0	0	0	0	0	0	0.0107	0.008	0.5234	0.0618545	0.046616
621	0.376378	0.213755	0	0	0	0	0.00112578	0.0002733	0	0.000190124	0.00016613	0.000561755	0.00114895	0.00849912	0.40917		621	0.706216	0.673065	0	0	0	0	0.00112255	0.000453818	0	0.000303039	0.000256049	0.00078178	0.00263812	0.00774148	0.821058	0.966743			621	0	0	0	0	0	0	0	0	0.0098	0.007	0.4893	0.0619853	0.047598
622	0.375523	0.210863	0	0	0	0	0.00095012	0	0	0.00022726	3.80128e-05	0.000335267	0.00049789	0.00906958	0.376243		622	0.704612	0.663961	0	0	0	0	0.000947394	0	0	0.00036223	5.85876e-05	0.000466584	0.00114321	0.00826108	0.754984	0.967378			622	0	0	0	0	0	0	0	0	0.009	0.006	0.4567	0.0618904	0.048916
623	0.374439	0.20789	0	0	0	0	0.00070335	0	0.000236361	0.000271564	0	7.56325e-05	0	0.00935744	0.337905		623	0.702578	0.654598	0	0	0	0	0.000701332	0	0.000326662	0.000432847	0	0.000105256	0	0.00852328	0.678054	0.967624			623	0	0	0	0	0	0	0	0	0.0083	0.005	0.4255	0.0598705	0.051114
624	0.373057	0.204778	0	0	0	0	0.00046836	0	0.000396247	0.000297685	0	0	0	0.00876272	0.29518		624	0.699985	0.6448	0	0	0	0	0.000467016	0	0.000547631	0.000474481	0	0	0	0.00798158	0.592321	0.967404			624	0	0	0	0	0	0	0	0	0.0077	0.005	0.3953	0.0592686	0.054158
625	0.371324	0.201483	1.48368e-05	0	0	0	0.00032193	0.00046453	0.000349353	0.000283547	0	0	0	0.00677957	0.249217		625	0.696732	0.634423	3.62174e-05	0	0	0	0.000321006	0.000771357	0.000482823	0.000451946	0	0	0	0.00617521	0.500089	0.966633			625	0	0	0	0	0	0	0	0	0.0071	0.004	0.3665	0.0587125	0.05822
626	0.36934	0.198054	5.01896e-05	0	0	0	0.00028219	0.00149358	0.000108162	0.000238639	0	0	0	0.00380869	0.202381		626	0.69301	0.623625	0.000122516	0	0	0	0.00028138	0.00248011	0.000149485	0.000380368	0	0	0	0.00346917	0.406107	0.965131			626	0	0	0	0	0	0	0	0	0.0067	0.004	0.3392	0.0581726	0.06324
627	0.367294	0.194596	7.73096e-05	0	0	0	0.00033441	0.00242184	0	0.000190094	0	5.65531e-05	0	0.000757467	0.157718		627	0.689171	0.61274	0.000188717	0	0	0	0.00033345	0.00402149	0	0.000302991	0	7.87036e-05	0	0.000689944	0.316484	0.962669			627	0	0	0	0	0	0	0	0	0.0063	0.004	0.3138	0.0579385	0.0696
628	0.365373	0.191217	9.10016e-05	0	0	0	0.00046353	0.00281686	0	0.000165234	0	0.000216285	0.00014223	0	0.118281		628	0.685567	0.602099	0.00022214	0	0	0	0.0004622	0.00467743	0	0.000263367	0	0.000300999	0.000326577	0	0.237348	0.959015			628	0	0	0	0	0	0	0	0	0.0061	0.004	0.29	0.0599584	0.07727
629	0.363733	0.188002	8.7649e-05	0	0	0	0.00065057	0.00234099	0	0.000185492	0	0.000326368	0.00054346	0	0.0866554		629	0.68249	0.591974	0.000213956	0	0	0	0.000648703	0.00388724	0	0.000295656	0	0.000454198	0.00124785	0	0.173886	0.953985			629	0	0	0	0	0	0	0	0	0.0059	0.003	0.2674	0.0606382	0.08642
630	0.362329	0.184913	7.38454e-05	0	0	0	0.00084993	0.00126571	0	0.000234351	0.00014797	0.000372338	0.00082671	0	0.0625113		630	0.679856	0.58225	0.000180261	0	0	0	0.000847491	0.00210173	0	0.000373533	0.00022806	0.000518174	0.00189822	0	0.125438	0.947684			630	0	0	0	0	0	0	0	0	0.0059	0.003	0.2459	0.0603528	0.09703
631	0.361036	0.181868	6.01149e-05	3.4488e-06	0	0	0.00100597	9.7682e-05	0	0.00028066	0.000369983	0.000356416	0.00092895	0	0.0443796		631	0.677429	0.572661	0.000146744	7.57847e-06	0	0	0.00100308	0.000162202	0	0.000447344	0.000570241	0.000496015	0.00213298	0	0.0890538	0.940326			631	0	0	0	0	0	0	0	0	0.0059	0.002	0.2253	0.060312	0.10969
632	0.359729	0.17878	5.69849e-05	0	0	0	0.00106308	0	0	0.00029325	0.000479396	0.000280872	0.00078728	0.000458904	0.0307874		632	0.674976	0.562939	0.000139103	0	0	0	0.00106003	0	0	0.000467412	0.000738874	0.000390882	0.00180769	0.000417996	0.0617792	0.93213			632	0	0	0	0	0	0	0	0	0.0059	0.002	0.2058	0.0634406	0.12502
633	0.358303	0.175582	7.30109e-05	0	0	0	0.00097783	0	0.000100452	0.000246917	0.000414539	0.000148339	0.00035627	0.000462751	0.0203605		633	0.672302	0.552869	0.000178223	0	0	0	0.000975024	0	0.000138829	0.000393562	0.000638912	0.000206439	0.000818038	0.000421499	0.0408561	0.92329			633	0	0	0	0	0	0	0	0	0.006	0.003	0.1875	0.0634097	0.1423
634	0.356853	0.172312	9.63566e-05	0	0	0	0.00081652	6.5545e-05	0.00107965	0.000176247	0.000234263	2.54711e-06	0	0	0.012594		634	0.669581	0.542572	0.000235211	0	0	0	0.000814177	0.000108838	0.00149212	0.000280921	0.000361061	3.54475e-06	0	0	0.0252716	0.914256			634	0	0	0	0	0	0	0	0	0.0061	0.002	0.1705	0.0667731	0.16315
635	0.355501	0.169028	0.000112344	0	0	0	0.0006624	0.00097519	0.00196092	0.000124344	2.03069e-05	0	0	0	0.007119		635	0.667044	0.532232	0.000274237	0	0	0	0.000660499	0.00161931	0.00271008	0.000198192	3.12982e-05	0	0	0	0.0142853	0.905468			635	0	0	0	0	0	0	0	0	0.0062	0.002	0.155	0.0727808	0.18642
636	0.354369	0.16579	0.000106352	0	0	0	0.0005984	0.00178546	0.0024724	0.000134145	0	0	0	0	0.00356433		636	0.66492	0.522035	0.000259611	0	0	0	0.000596683	0.00296478	0.00341697	0.000213814	0	0	0	0	0.00715233	0.897361			636	0	0	0	0	0	0	0	0	0.0062	0.002	0.1408	0.0752647	0.21155
637	0.353563	0.162649	6.63255e-05	0	0	0	0.00069452	0.00218606	0.00238426	0.00024198	0	0	0	0	0.00155785		637	0.663407	0.512145	0.000161904	0	0	0	0.000692527	0.00362998	0.00329516	0.000385693	0	0	0	0	0.00312605	0.890334			637	0	0	0	0	0	0	0	0	0.0062	0.002	0.128	0.0804026	0.23758
638	0.35308	0.159617	3.29759e-06	0	0	0	0.00090854	0.00213665	0.00181542	0.000430051	0	9.13897e-05	0	0	0.000696923		638	0.662501	0.502598	8.04959e-06	0	0	0	0.000905933	0.00354793	0.00250899	0.000685459	0	0.000127185	0	0	0.00139847	0.884678			638	0	0	0	0	0	0	0	0	0.0061	0.002	0.1164	0.0844438	0.26322
639	0.352869	0.156687	0	0	0	0	0.0011503	0.00171988	0.00103576	0.000657039	5.35045e-05	0.000255008	0	0	0.000568481		639	0.662105	0.49337	0	0	0	0	0.001147	0.00285588	0.00143146	0.00104726	8.24643e-05	0.000354889	0	0	0.00114074	0.880611			639	0	0	0	0	0	0	0	0	0.0058	0.002	0.106	0.089477	0.28629
640	0.352877	0.153849	0	0	0	4.0014e-05	0.00132983	0.00101936	0.000314838	0.000881658	0.000288015	0.000354988	0	0	0.000760052		640	0.66212	0.484434	0	0	0	5.71009e-05	0.00132601	0.00169266	0.00043512	0.00140528	0.000443905	0.000494029	0	0	0.00152515	0.878346			640	0	0	0	0	0	0	0	0	0.0055	0.001	0.0966	0.099078	0.30597
641	0.35305	0.151094	0	0	0	6.6075e-05	0.00136167	0.00012159	0	0.00106321	0.000557414	0.000325134	0	0	0.00087336		641	0.662445	0.475762	0	0	0	9.42905e-05	0.00135776	0.000201902	0	0.00169466	0.00085912	0.000452481	0	0	0.00175252	0.878077			641	0	0	0	0	0	0	0	0	0.0052	0.001	0.0882	0.105432	0.3204
642	0.353309	0.148392	0	0	0	7.1931e-05	0.00124113	0	0	0.00116838	0.000808139	0.000171366	0.00015124	5.79932e-05	0.000760982		642	0.662931	0.467251	0	0	0	0.000102647	0.00123757	0	0	0.00186229	0.00124555	0.000238486	0.000347265	5.28235e-05	0.00152702	0.87966			642	0	0	0	0	0	0	0	0	0.0047	0.001	0.0806	0.115409	0.32805
643	0.353554	0.145689	0	0	0	6.154e-05	0.00103259	0	0	0.00117021	0.000966543	0	0.00052524	0.00158709	0.000489957		643	0.663389	0.458741	0	0	0	8.78189e-05	0.00102963	0	0	0.0018652	0.00148969	0	0.00120601	0.00144561	0.000983167	0.882663			643	0	0	0	0	0	0	0	0	0.0042	0.001	0.0738	0.126483	0.32836
644	0.353681	0.142935	5.67464e-06	0	0	3.9094e-05	0.00080256	0	0.000122072	0.00104209	0.000958553	0	0.00074883	0.00284145	0.000134195		644	0.663629	0.450068	1.38521e-05	0	0	5.5788e-05	0.000800257	0	0.000168709	0.00166099	0.00147738	0	0.0017194	0.00258815	0.000269282	0.886643			644	0	0	0	0	0	0	0	0	0.0036	0.001	0.0676	0.139688	0.32127
645	0.353592	0.140077	3.32997e-05	0	0	8.8018e-06	0.00061715	0	0.000116525	0.000757912	0.000711624	0	0.00075186	0.00350915	0		645	0.663461	0.441072	8.12864e-05	0	0	1.25604e-05	0.000615379	0	0.000161043	0.00120804	0.0010968	0	0.00172636	0.00319633	0	0.89116			645	0	0	0	0	0	0	0	0	0	0.001	0.0619	0.151571	0.30607
646	0.353248	0.137107	3.32053e-05	0	0	0	0.00051291	0	0	0.000323932	0.000244582	0	0.00052874	0.00346432	0		646	0.662816	0.431719	8.10559e-05	0	0	0	0.000511438	0	0	0.000516315	0.000376965	0	0.00121405	0.0031555	0	0.895801			646	0	0	0	0	0	0	0	0	0	0.001	0.0567	0.166014	0.28532
647	0.352718	0.134082	1.422e-05	0	0	0	0.00047761	0	0	0	0	0	0.00018008	0.00288791	0		647	0.661821	0.422193	3.47117e-05	0	0	0	0.00047624	0	0	0	0	0	0.000413485	0.00263047	0	0.900202			647	0	0	0	0	0	0	0	0	0	0.001	0.0518	0.179533	0.2599
648	0.352079	0.131065	0	0	0	0	0.00049444	0.00077272	0	0	0	0	0	0.00198965	0		648	0.660622	0.412695	0	0	0	0	0.000493021	0.00128311	0	0	0	0	0	0.00181229	0	0.904006			648	0	0	0	0	0	0	0	0	0	0.001	0.0472	0.191738	0.23211
649	0.351409	0.128122	0	0	0	0	0.0005466	0.00134121	0	0	0	0	0	0.00097925	0		649	0.659365	0.403427	0	0	0	0	0.000545032	0.00222709	0	0	0	0	0	0.000891956	0	0.906853			649	0	0	0	0	0	0	0	0	0	0.001	0.0428	0.205559	0.20289
650	0.350756	0.125289	0	0	0	0	0.00061888	0.00131763	0	0	0	7.22765e-05	0	3.9869e-05	0		650	0.658141	0.394505	0	0	0	0	0.000617104	0.00218794	0	0	0	0.000100585	0	3.63149e-05	0	0.908488			650	0	0	0	0	0	0	0	0	0	0.001	0.0386	0.220077	0.17421
651	0.350074	0.122511	0	0	0	0	0.00070089	0.00087233	0	0	0.000223402	0.000144346	0	0	0		651	0.656861	0.385761	0	0	0	0	0.000698879	0.00144851	0	0	0.00034432	0.000200883	0	0	0	0.908987			651	0	0	0	0	0	0	0	0	0	0	0.0346	0.232536	0.14702
652	0.349297	0.119719	0	0	0	0	0.00078331	0.00025235	0	0	0.000883782	0.000188711	0	0	0		652	0.655402	0.376969	0	0	0	0	0.000781062	0.00041903	0	0	0.00136214	0.000262625	0	0	0	0.908495			652	0	0	0	0	0	0	0	0	0	0	0.0307	0.245781	0.12275
653	0.348358	0.116841	0	0	0	0	0.00085681	0	0	0	0.00138651	0.000206614	0	0	0		653	0.653642	0.367906	0	0	0	0	0.000854351	0	0	0	0.00213697	0.00028754	0	0	0	0.90716			653	0	0	0	0	0	0	0	0	0	0	0.0272	0.262099	0.10161
654	0.347215	0.113821	0	0	0	0	0.00091247	0	0	0	0.00154867	0.000200575	0	0	0		654	0.651497	0.358397	0	0	0	0	0.000909852	0	0	0	0.00238691	0.000279135	0	0	0	0.905144			654	0	0	0	0	0	0	0	0	0	0	0.0239	0.270451	0.08398
655	0.345971	0.110714	0	0	0	0	0.00094459	0	0	0	0.00137253	0.00018154	4.9679e-05	0	0		655	0.649163	0.348614	0	0	0	0	0.00094188	0	0	0	0.00211542	0.000252644	0.000114069	0	0	0.902739			655	0	0	0	0	0	0	0	0	0	0	0.0208	0.276701	0.06663
656	0.344795	0.107622	0	0	0	0	0.00094882	0	0	0	0.000938664	0.000164092	0.00013872	4.3324e-06	0		656	0.646954	0.338876	0	0	0	0	0.000946097	0	0	0	0.00144672	0.000228362	0.000318517	3.94619e-06	0	0.900292			656	0	0	0	0	0	0	0	0	0	0	0.018	0.285678	0.053231
657	0.343853	0.104645	0	0	0	0	0.00092075	7.6467e-05	0	0	0.000327923	0.000162838	0.00020978	0.000684482	0		657	0.645187	0.329503	0	0	0	0	0.000918108	0.000126974	0	0	0.000505414	0.000226617	0.00048168	0.000623465	0	0.898148			657	0	0	0	0	0	0	0	0	0	0	0.0154	0.289301	0.049846
658	0.343305	0.10188	0	0	0	0	0.00085649	0.00046735	0	0.000268804	0	0.000190786	0.00026834	0.00121669	0		658	0.64416	0.320796	0	0	0	0	0.000854032	0.00077604	0	0.000428447	0	0.000265513	0.00061614	0.00110823	0	0.896639			658	0	0	0	0	0	0	0	0	0	0	0.0131	0.293171	0.040953
659	0.343182	0.0993326	0	0	0	0	0.0007597	0.0008178	9.10605e-05	0.000525374	0	0.000235029	0.00031318	0.00154442	0		659	0.643928	0.312776	0	0	0	0	0.00075752	0.00135797	0.00012585	0.000837394	0	0.000327084	0.000719098	0.00140675	0	0.895856			659	0	0	0	0	0	0	0	0	0	0	0.011	0.294102	0.033813
660	0.343403	0.0969363	0	0	0	0	0.00064016	0.00106499	0.000397004	0.000643983	0	0.000261629	0.00033766	0.00168539	0		660	0.644343	0.30523	0	0	0	0	0.000638323	0.00176843	0.000548678	0.00102645	0	0.000364103	0.000775307	0.00153515	0	0.89569			660	0	0	0	0	0	0	0	0	0	0	0	0.294191	0.029317
661	0.343889	0.0946216	0	0	0	0	0.00050788	0.00114639	0.000571144	0.000636459	0	0.000236045	0.000335	0.00165947	0		661	0.645254	0.297942	0	0	0	0	0.000506423	0.00190359	0.000789347	0.00101445	0	0.000328498	0.000769199	0.00151154	0	0.896031			661	0	0	0	0	0	0	0	0	0	0	0	0.291548	0.025247
662	0.344558	0.09232	0	0	0	0	0.00037294	0.00100057	0.000588225	0.000514788	0	0.000124325	0.00029851	0.00148647	0		662	0.64651	0.290695	0	0	0	0	0.00037187	0.00166146	0.000812953	0.000820522	0	0.000173021	0.000685414	0.00135396	0	0.896767			662	0	0	0	0	0	0	0	0	0	0	0	0.288223	0.022283
663	0.345362	0.090001	0	0	0	0	0.00025824	0.00063924	0.000455945	0.000302709	0.000294474	0	0.00022736	0.00117813	0		663	0.648018	0.283393	0	0	0	0	0.000257499	0.00106147	0.000630137	0.000482489	0.00045386	0	0.000522045	0.00107311	0	0.897783			663	0	0	0	0	0	0	0	0	0	0	0	0.285242	0.01991
664	0.346301	0.0876924	0	0	0	0	0.00020645	0.00018585	0.000232316	4.19762e-05	0.00162309	0	0.00012961	0.000733705	0		664	0.64978	0.276123	0	0	0	0	0.000205858	0.000308606	0.000321072	6.6906e-05	0.00250161	0	0.0002976	0.0006683	0	0.898967			664	0	0	0	0	0	0	0	0	0	0	0	0.276611	0.017585
665	0.347379	0.0854267	0	0	0	4.7763e-05	0.00026166	0	0	0	0.00270835	0	1.4111e-05	0.000151574	0		665	0.651804	0.268989	0	0	0	6.81588e-05	0.000260909	0	0	0	0.00417427	0	3.24005e-05	0.000138062	0	0.900204			665	0	0	0	0	0	0	0	0	0	0	0	0.269673	0.015684
666	0.348601	0.0832364	0	0	0	8.9913e-05	0.00046779	0	0	0	0.00313561	0	0	0	0		666	0.654096	0.262092	0	0	0	0.000128308	0.000466448	0	0	0	0.00483278	0	0	0	0	0.90138			666	0	0	0	0	0	0	0	0	0	0	0	0.257704	0.014018
667	0.349952	0.081143	0	0	0	0.00010397	0.0008331	0	0	0	0.00267867	0	0	0	0		667	0.656632	0.255501	0	0	0	0.000148367	0.000830709	0	0	0	0.00412852	0	0	0	0	0.902439			667	0	0	0	0	0	0	0	0	0	0	0	0.24558	0.012935
668	0.35137	0.079134	0	0	0	9.3527e-05	0.00126453	0	0	0	0.00166627	1.18068e-05	0	0	0		668	0.659292	0.249175	0	0	0	0.000133465	0.0012609	0	0	0	0.00256816	1.64313e-05	0	0	0	0.903486			668	0	0	0	0	0	0	0	0	0	0	0	0.234651	0.011887
669	0.35278	0.0771907	0	0	0	6.4734e-05	0.00164734	4.2759e-05	0	0	0.000539697	0.000281608	0	0	7.34748e-05		669	0.661938	0.243056	0	0	0	9.23768e-05	0.00164261	7.10018e-05	0	0	0.000831814	0.000391907	0	0	0.000147438	0.904661			669	0	0	0	0	0	0	0	0	0	0	0	0.218429	0.010919
670	0.354108	0.0752942	0	0	0	2.374e-05	0.00186675	0.00032798	0	0	0	0.000463245	0	0	0.00139799		670	0.66443	0.237084	0	0	0	3.38775e-05	0.00186139	0.000544614	0	0	0	0.000644687	0	0	0.00280527	0.906105			670	0	0	0	0	0	0	0	0	0	0	0	0.202376	0.010064
671	0.355291	0.0734273	0	0	0	0	0.00183128	0.00052253	0	0	0	0.000479164	0	0	0.00259081		671	0.66665	0.231206	0	0	0	0	0.00182603	0.000867667	0	0	0	0.000666841	0	0	0.00519882	0.90797			671	0	0	0	0	0	0	0	0	0	0	0	0.187011	0.009539
672	0.356332	0.0715809	0	0	0	0	0.00158096	0.00062342	0	0.000130329	5.04868e-05	0.000344748	0	0	0.00350421		672	0.668602	0.225392	0	0	0	0	0.00157642	0.0010352	0	0.000207732	7.78132e-05	0.000479777	0	0	0.00703169	0.910432			672	0	0	0	0	0	0	0	0	0	0	0	0.167312	0.00891
673	0.357255	0.0697488	0	0	0	0	0.00120316	0.00065631	0	0.000392486	0.000716766	0.000108594	0	0	0.00396466		673	0.670334	0.219623	0	0	0	0	0.00119971	0.00108981	0	0.000625584	0.00110472	0.000151128	0	0	0.00795564	0.913684			673	0	0	0	0	0	0	0	0	0	0	0	0.151097	0.008557
674	0.358085	0.0679248	0	0	0	0	0.00078534	0.00064688	0	0.000496307	0.00130985	0	0	0	0.00379804		674	0.671893	0.21388	0	0	0	0	0.000783087	0.00107415	0	0.000791065	0.00201881	0	0	0	0.0076213	0.917919			674	0	0	0	0	0	0	0	0	0	0	0	0.130292	0.00816
675	0.358853	0.0661049	0	0	0	0	0.00041148	0.0006198	0	0.000355007	0.0015433	0	0	0.000224407	0.00286567		675	0.673334	0.208149	0	0	0	0	0.000410299	0.00102918	0	0.000565846	0.00237862	0	0	0.000204402	0.00575037	0.923305			675	0	0	0	0	0	0	0	0	0	0	0	0.114327	0.007802
676	0.359638	0.0643071	0	0	0	0	0.00013218	0.00058948	0	3.22832e-05	0.00138007	0	0	0.00137934	0.00140964		676	0.674805	0.202488	0	0	0	0	0.000131801	0.000978838	0	5.14562e-05	0.00212705	0	0	0.00125638	0.00282865	0.92973			676	0	0	0	0	0	0	0	0	0	0	0	0.100665	0.00765
677	0.360546	0.0625623	0	0	0	0	0	0.00056425	0	0	0.000930255	0	0	0.00236654	0		677	0.67651	0.196994	0	0	0	0	0	0.000936943	0	0	0.00143376	0	0	0.00215558	0	0.936922			677	0	0	0	0	0	0	0	0	0	0	0	0.0858169	0.007287
678	0.361687	0.0609018	0	0	0	0	0	0.00055238	0	0	0.000305833	0	9.8337e-06	0.00301189	0		678	0.678651	0.191766	0	0	0	0	0	0.000917233	0	0	0.000471369	0	2.25793e-05	0.0027434	0	0.944603			678	0	0	0	0	0	0	0	0	0	0	0	0.0761829	0.007077
679	0.363163	0.0593553	0	0	0	0	0.00016367	0.00056138	0	0	0	0	0.00013373	0.00314902	0		679	0.68142	0.186896	0	0	0	0	0.0001632	0.000932178	0	0	0	0	0.00030706	0.0028683	0	0.952495			679	0	0	0	0	0	0	0	0	0	0	0	0.0664054	0.006696
680	0.364958	0.0579219	0	0	0	2.3694e-05	0.00049041	0.00058403	0	0	0	0	0.00022552	0.00277896	0		680	0.684788	0.182383	0	0	0	3.38119e-05	0.000489003	0.000969788	0	0	0	0	0.00051782	0.00253123	0	0.960238			680	0	0	0	0	0	0	0	0	0	0	0	0.0580552	0.006342
681	0.366942	0.0565714	0	0	0	5.6156e-05	0.00085462	0.00059873	0	0.000186612	0	0	0.00027841	0.00206584	0.000360148		681	0.688512	0.17813	0	0	0	8.01358e-05	0.000852168	0.000994198	0	0.000297441	0	0	0.000639262	0.00188168	0.000722688	0.967399			681	0	0	0	0	0	0	0	0	0	0	0	0.0487242	0.005996
682	0.368981	0.0552719	0	0	0	8.0342e-05	0.00114819	0.00058324	0	0.000507926	0	0.000252941	0.00028577	0.00118066	0.00167123		682	0.692336	0.174039	0	0	0	0.00011465	0.0011449	0.000968476	0	0.000809585	0	0.000352012	0.000656162	0.00107541	0.00335357	0.973543			682	0	0	0	0	0	0	0	0	0	0	0	0.0428585	0.005656
683	0.370939	0.0539922	0	0	0	9.3162e-05	0.00126411	0.00051562	0	0.000587933	0	0.000508106	0.00024114	0.000293581	0.00274036		683	0.69601	0.170009	0	0	0	0.000132944	0.00126048	0.000856193	0	0.000937108	0	0.000707119	0.000553686	0.00026741	0.00549891	0.978235			683	0	0	0	0	0	0	0	0	0	0	0	0.0391886	0.005366
684	0.372664	0.0527132	0	0	0	9.2511e-05	0.00116787	0.00039635	0	0.000380602	0	0.000622436	0.00014801	0	0.00334533		684	0.699247	0.165982	0	0	0	0.000132015	0.00116452	0.000658144	0	0.000606642	0	0.000866229	0.000339848	0	0.00671287	0.981137			684	0	0	0	0	0	0	0	0	0	0	0	0.0342341	0.004969
685	0.373977	0.0514356	0	0	0	7.7798e-05	0.00093849	0.00026115	0	3.05917e-05	0	0.000628369	2.557e-05	0	0.00351357		685	0.701711	0.161959	0	0	0	0.000111019	0.000935797	0.000433642	0	4.87601e-05	0	0.000874486	5.87117e-05	0	0.00705048	0.982061			685	0	0	0	0	0	0	0	0	0	0	0	0.0293253	0.004685
686	0.374698	0.0501618	0	0	0	4.8584e-05	0.00066473	0.00014868	0	0	0	0.000564618	0	0	0.00329463		686	0.703063	0.157948	0	0	0	6.93304e-05	0.000662823	0.000246885	0	0	0	0.000785765	0	0	0.00661115	0.980834			686	0	0	0	0	0	0	0	0	0	0	0	0.0256673	0.004396
687	0.374645	0.0488942	0	0	0	4.4373e-06	0.00043526	9.7553e-05	0	0	0	0.000469899	0	0	0.00273822		687	0.702964	0.153957	0	0	0	6.33212e-06	0.000434011	0.000161988	0	0	0	0.000653948	0	0	0.00549462	0.977284			687	0	0	0	0	0	0	0	0	0	0	0	0.0232403	0.00412
688	0.373697	0.0476327	0	0	0	0	0.00030815	0.00012778	0	0	0	0.000377019	0	0	0.00192702		688	0.701185	0.149984	0	0	0	0	0.000307266	0.00021218	0	0	0	0.000524689	0	0	0.00386684	0.971361			688	0	0	0	0	0	0	0	0	0	0	0	0.0228171	0.003863
689	0.371893	0.0463707	0	0	0	0	0.00026058	0.00021046	0	0	0	0.000302826	0	0	0.00102864		689	0.6978	0.146011	0	0	0	0	0.000259832	0.000349471	0	0	0	0.000421435	0	0	0.00206411	0.963351			689	0	0	0	0	0	0	0	0	0	0	0	0.0202488	0.003764
690	0.369297	0.0451008	0	0	0	0	0.00025646	0.0003086	0	0.000318846	0.000210561	0.000261673	0	0.000524119	0.000225383		690	0.69293	0.142012	0	0	0	0	0.000255724	0.000512434	0	0.00050821	0.000324528	0.000364164	0	0.000477397	0.000452263	0.953593			690	0	0	0	0	0	0	0	0	0	0	0	0.0184237	0.003576
691	0.365974	0.0438155	0	0	0	0	0.0002597	0.0003852	0	0.00061632	0.000384608	0.000267917	0	0.00104201	0		691	0.686695	0.137965	0	0	0	0	0.000258955	0.000639629	0	0.000982354	0.000592781	0.000372853	0	0.000949124	0	0.942423			691	0	0	0	0	0	0	0	0	0	0	0	0.0178275	0.003319
692	0.361999	0.0425125	0	0	0	0	0.00024146	0.00041144	0	0.00075717	0.000253243	0.000325424	0	0.00127441	0		692	0.679236	0.133862	0	0	0	0	0.000240767	0.000683201	0	0.00120685	0.000390314	0.000452885	0	0.0011608	0	0.93015			692	0	0	0	0	0	0	0	0	0	0	0	0.0159524	0.003282
693	0.357499	0.0412135	0	0	0	0	0.00020566	0.00039536	0	0.00075303	0	0.000390766	0	0.00125997	0		693	0.670793	0.129772	0	0	0	0	0.00020507	0.0006565	0	0.00120026	0	0.000543819	0	0.00114765	0	0.916938			693	0	0	0	0	0	0	0	0	0	0	0	0.0133659	0.003095
694	0.352616	0.0399468	0	0	0	0	0.00016548	0.00035541	0	0.000645958	0	0.000407182	0	0.00108707	0.000181246		694	0.66163	0.125783	0	0	0	0	0.000165005	0.000590162	0	0.00102959	0	0.000566666	0	0.000990164	0.000363696	0.902916			694	0	0	0	0	0	0	0	0	0	0	0	0.013645	0.003019
695	0.347492	0.0387409	0	0	0	0	0.00013405	0.00031003	5.16231e-05	0.000478015	0	0.000317914	6.2911e-05	0.000844083	0.000595911		695	0.652015	0.121986	0	0	0	0	0.000133665	0.000514808	7.13456e-05	0.000761908	0	0.000442434	0.000144451	0.000768839	0.00119578	0.888208			695	0	0	0	0	0	0	0	0	0	0	0	0.0112933	0.00289
696	0.342269	0.0376193	0	0	0	0	0.00012417	0.00027583	7.23407e-05	0.000289536	0	7.69386e-05	0.00016351	0.000612337	0.000903076		696	0.642215	0.118454	0	0	0	0	0.000123814	0.000458019	9.99782e-05	0.000461492	0	0.000107074	0.000375438	0.000557751	0.00181215	0.87295			696	0	0	0	0	0	0	0	0	0	0	0	0.0106633	0.002884
697	0.337105	0.0365664	0	0	0	0	0.00014654	0.00025512	5.82725e-05	0.000108279	0	0	0.00023733	0.000418052	0.00106446		697	0.632526	0.115139	0	0	0	0	0.00014612	0.00042363	8.05353e-05	0.000172586	0	0	0.000544938	0.000380785	0.00213599	0.85735			697	0	0	0	0	0	0	0	0	0	0	0	0.00825884	0.00285
698	0.332164	0.0355482	0	0	0	0	0.00021077	0.00024339	2.24742e-05	0	0.000449073	0	0.0002809	0.000261275	0.00108815		698	0.623256	0.111933	0	0	0	0	0.000210165	0.000404152	3.10604e-05	0	0.000692138	0	0.000644979	0.000237984	0.00218354	0.841647			698	0	0	0	0	0	0	0	0	0	0	0	0.00990752	0.002775
699	0.327611	0.0345307	0	0	0	0	0.00032642	0.00023612	0	0	0.000956181	0	0.00029077	0.000141883	0.000982565		699	0.614711	0.108729	0	0	0	0	0.000325483	0.00039208	0	0	0.00147372	0	0.000667642	0.000129235	0.00197166	0.826081			699	0	0	0	0	0	0	0	0	0	0	0	0.00918056	0.002644
700	0.323604	0.033482	0	0	0	0	0.00049998	0.00022887	0	0	0.00132771	0	0.00026405	6.00531e-05	0.00075848		700	0.607194	0.105427	0	0	0	0	0.000498545	0.000380041	0	0	0.00204634	0	0.00060629	5.46998e-05	0.001522	0.810874			700	0	0	0	0	0	0	0	0	0	0	0	0	0.002651
701	0.320239	0.032402	0	0	0	0	0.00069385	0.00021902	0	0	0.00149918	0	0.00020594	1.95751e-05	0.000460667		701	0.600879	0.102026	0	0	0	0	0.000691859	0.000363685	0	0	0.00231062	0	0.000472862	1.78301e-05	0.000924393	0.795961			701	0	0	0	0	0	0	0	0	0	0	0	0	0.002653
702	0.317555	0.0313161	0	0	0	0	0.00083544	0.00020533	0	0	0.00145733	0	0.00012804	2.71324e-05	0.000160862		702	0.595844	0.0986072	0	0	0	0	0.000833043	0.000340953	0	0	0.00224613	0	0.000293995	2.47137e-05	0.000322793	0.781051			702	0	0	0	0	0	0	0	0	0	0	0	0	0.002651
703	0.315596	0.0302504	0	0	0	0	0.00085103	0.00018663	0	5.97172e-05	0.00119014	0	4.2143e-05	8.95331e-05	0		703	0.592167	0.0952516	0	0	0	0	0.000848588	0.000309901	0	9.51834e-05	0.00183431	0	9.67653e-05	8.15518e-05	0	0.765848			703	0	0	0	0	0	0	0	0	0	0	0	0	0.002582
704	0.314404	0.0292322	0	0	0	0	0.00067253	0.00016255	0	0.00018093	0.000694313	0	0	0.00021277	0		704	0.589931	0.0920455	0	0	0	0	0.0006706	0.000269916	0	0.000288384	0.00107012	0	0	0.000193803	0	0.749995			704	0	0	0	0	0	0	0	0	0	0	0	0	0.002542
705	0.313976	0.0282825	0	0	0	0	0.00031614	0.00013916	0	0.000290962	5.11708e-05	0	0	0.000389336	0		705	0.589128	0.0890553	0	0	0	0	0.000315233	0.000231077	0	0.000463764	7.88674e-05	0	0	0.000354629	0	0.732919			705	0	0	0	0	0	0	0	0	0	0	0	0	0.002473
706	0.314237	0.0274131	0	0	0	0	0	0.00013003	0	0.000375654	0	6.84784e-05	0	0.000595158	0.0001249		706	0.589619	0.0863177	0	0	0	0	0	0.000215916	0	0.000598755	0	9.52997e-05	0	0.000542103	0.000250629	0.713826			706	0	0	0	0	0	0	0	0	0	0	0	0	0.00256
707	0.315118	0.026637	0	0	0	0	0	0.00015017	0	0.000419949	0	0.000784576	0	0.000804409	0.000410127		707	0.59127	0.083874	0	0	0	0	0	0.000249359	0	0.000669357	0	0.00109188	0	0.000732701	0.000822977	0.691827			707	0	0	0	0	0	0	0	0	0	0	0	0	0.002578
708	0.316507	0.0259654	0	0	0	0	0	0.00021236	0	0.000408811	0	0.00178338	0	0.000991763	0.000725448		708	0.593877	0.0817591	0	0	0	0	0	0.000352626	0	0.000651605	0	0.00248188	0	0.000903353	0.00145571	0.665928			708	0	0	0	0	0	0	0	0	0	0	0	0	0.002539
709	0.318139	0.0253856	0	0	0	0	0	0.00031093	0	0.000339856	0	0.00298663	0	0.00114734	0.00100398		709	0.596939	0.0799334	0	0	0	0	0	0.000516303	0	0.000541697	0	0.00415643	0	0.00104507	0.00201463	0.635581			709	0	0	0	0	0	0	0	0	0	0	0	0	0.002546
710	0.319594	0.0248561	0	0	0	0	0	0.00041852	0	0.000227534	0.000162178	0.0041682	0	0.00128122	0.00117162		710	0.59967	0.0782662	0	0	0	0	0	0.000694957	0	0.000362667	0.000249958	0.00580078	0	0.001167	0.00235103	0.600977			710	0	0	0	0	0	0	0	0	0	0	0	0	0.00255
711	0.320384	0.0243313	0	0	0	0	0.00021818	0.00050353	0	8.69326e-05	0.000706461	0.00506408	3.3107e-05	0.00140493	0.00113952		711	0.601151	0.0766136	0	0	0	0	0.000217554	0.000836117	0	0.000138562	0.00108884	0.00704756	7.60176e-05	0.00127969	0.00228661	0.562168			711	0	0	0	0	0	0	0	0	0	0	0	0	0.002602
712	0.320059	0.023767	0	0	0	0	0.00066583	0.00053797	0	0	0.00094287	0.00544784	8.4745e-05	0.00151967	0.000842291		712	0.600542	0.0748367	0	0	0	0	0.000663919	0.000893305	0	0	0.00145321	0.00758163	0.000194585	0.0013842	0.00169018	0.519178			712	0	0	0	0	0	0	0	0	0	0	0	0	0.002657
713	0.318429	0.0231289	0	0	0	0	0.00105275	0.00051853	0	0	0.000865406	0.00535244	0.00011208	0.00155004	0.000380913		713	0.597483	0.0728275	0	0	0	0	0.00104973	0.000861025	0	0	0.00133381	0.00744887	0.000257349	0.00141186	0.000764356	0.47181			713	0	0	0	0	0	0	0	0	0	0	0	0	0.002732
714	0.315412	0.022387	0	0	0	0	0.00126403	0.00045241	0	0	0.000562459	0.0049209	0.00010975	0.00138891	0		714	0.591822	0.0704916	0	0	0	0	0.0012604	0.000751232	0	0	0.000866895	0.0068483	0.000251999	0.0012651	0	0.419781			714	0	0	0	0	0	0	0	0	0	0	0	0	0.002686
715	0.31093	0.0215118	0	0	0	0	0.00118551	0.00034694	0	0	0.000122874	0.00429613	7.2485e-05	0.000929929	0		715	0.583413	0.0677359	0	0	0	0	0.00118211	0.000576098	0	0	0.000189381	0.00597882	0.000166434	0.000847031	0	0.36282			715	0	0	0	0	0	0	0	0	0	0	0	0	0.002601
716	0.305062	0.0205121	0	0	0	0	0.00080053	0.00022192	0	0	0	0.0035459	5.019e-06	0.000180714	0		716	0.572403	0.064588	0	0	0	0	0.000798233	0.000368501	0	0	0	0.00493475	1.15242e-05	0.000164604	0	0.301967			716	0	0	0	0	0	0	0	0	0	0	0	0	0.002498
717	0.298211	0.0194757	0	0	0	0	0.00029259	0.00012264	0	0	0	0.00258375	0	0	0		717	0.559547	0.0613245	0	0	0	0	0.00029175	0.000203645	0	0	0	0.00359574	0	0	0	0.240956			717	0	0	0	0	0	0	0	0	0	0	0	0	0.00248
718	0.290816	0.0184999	0	0	0	0	0	9.7554e-05	0	0	0	0.00130425	0	0	0.000186541		718	0.545671	0.0582521	0	0	0	0	0	0.000161989	0	0	0	0.00181509	0	0	0.00037432	0.183851			718	0	0	0	0	0	0	0	0	0	0	0	0	0.002525
719	0.283313	0.0176774	0	0	0	0	0	0.00018854	0	1.01444e-05	0	0	0	0	0.000574514		719	0.531594	0.055662	0	0	0	0	0	0.000313073	0	1.61691e-05	0	0	0	0	0.00115284	0.134491			719	0	0	0	0	0	0	0	0	0	0	0	0	0.002407
720	0.276074	0.0170363	0	0	0	0	0	0.00035313	4.93648e-05	0.000242841	0	0	0	0	0.000932463		720	0.518011	0.0536434	0	0	0	0	0	0.000586376	6.82244e-05	0.000387065	0	0	0	0	0.00187112	0.0938289			720	0	0	0	0	0	0	0	0	0	0	0	0	0.002355
721	0.269424	0.0165606	0	0	0	0	0.000112	0.00049046	0.0001445	0.000451615	0.000360852	0	0	0	0.0011787		721	0.505533	0.0521457	0	0	0	0	0.000111679	0.000814414	0.000199705	0.00071983	0.000556167	0	0	0	0.00236522	0.0608136			721	0	0	0	0	0	0	0	0	0	0	0	0	0.002332
722	0.263687	0.0162334	0	0	0	0	0.00035837	0.0004985	0.000210045	0.000580524	0.000776299	0	6.8007e-05	0.000202223	0.00123153		722	0.494768	0.0511153	0	0	0	0	0.000357342	0.000827765	0.000290292	0.000925299	0.00119648	0	0.000156152	0.000184196	0.00247124	0.0343566			722	0	0	0	0	0	0	0	0	0	0	0	0	0.002239
723	0.259095	0.016032	0	0	0	0	0.00048215	0.00031714	0.000236093	0.000593201	0.000907239	0	0.0001221	0.000628843	0.00104593		723	0.486152	0.0504811	0	0	0	0	0.000480766	0.000526614	0.000326291	0.000945504	0.00139829	0	0.000280356	0.000572785	0.00209881	0.0136623			723	0	0	0	0	0	0	0	0	0	0	0	0	0.002218
724	0.255558	0.0159145	0	0	0	0	0.00049341	2.9205e-05	0.000212431	0.000520458	0.000812262	0.000169782	0.0001425	0.000862882	0.000702261		724	0.479515	0.0501112	0	0	0	0	0.000491994	4.84952e-05	0.00029359	0.000829559	0.00125191	0.000236281	0.000327197	0.000785961	0.00140919	0			724	0	0	0	0	0	0	0	0	0	0	0	0	0.002227
725	0.252916	0.0158349	0	0	0	0	0.00042793	0	0.000128612	0.00040763	0.00059449	0.00231044	0.00011444	0.000903621	0.000308092		725	0.474557	0.0498605	0	0	0	0	0.000426702	0	0.000177748	0.000649723	0.000916264	0.00321538	0.000262768	0.000823069	0.000618229	0			725	0	0	0	0	0	0	0	0	0	0	0	0	0.002215
726	0.251005	0.0157472	0	0	0	0	0.00032121	0	0	0.0002991	0.000355411	0.0035718	2.4412e-05	0.000752457	0		726	0.470974	0.0495844	0	0	0	0	0.000320288	0	0	0.000476735	0.000547781	0.00497079	5.60528e-05	0.00068538	0	0			726	0	0	0	0	0	0	0	0	0	0	0	0	0.002094
727	0.249549	0.0156053	0	0	0	0	0.00020237	0	0	0.000213777	0.000154712	0.00370438	0	0.000473273	0		727	0.46824	0.0491374	0	0	0	0	0.000201789	0	0	0.00034074	0.000238452	0.0051553	0	0.000431084	0	0			727	0	0	0	0	0	0	0	0	0	0	0	0	0.002017
728	0.24814	0.0153626	0	0	0	0	9.3704e-05	0	0	0.000143027	6.8954e-06	0.00309023	0	0.0001976	0		728	0.465597	0.0483732	0	0	0	0	9.34351e-05	0	0	0.000227971	1.06276e-05	0.0043006	0	0.000179985	0	0			728	0	0	0	0	0	0	0	0	0	0	0	0	0.002101
729	0.24637	0.0149728	6.74222e-06	0	0	0	1.7096e-05	0	0	7.68447e-05	0	0.00214278	0	6.00722e-05	0		729	0.462276	0.047146	1.64581e-05	0	0	0	1.70469e-05	0	0	0.000122483	0	0.00298205	0	5.47172e-05	0	0.0056078			729	0	0	0	0	0	0	0	0	0	0	0	0	0.001984
730	0.243872	0.014405	3.82678e-05	0	0	0	0	0	0	7.93128e-06	0	0.00123735	0	0.000156309	3.94767e-05		730	0.457589	0.0453581	9.34138e-05	0	0	0	0	0	0	1.26417e-05	0	0.00172199	0	0.000142375	7.92156e-05	0.0100055			730	0	0	0	0	0	0	0	0	0	0	0	0	0.001898
731	0.240537	0.0137165	5.53503e-05	0	0	0	0	0	0	0	0	0.000530197	0.000114	0.000357521	0.000376025		731	0.45133	0.0431901	0.000135113	0	0	0	0	0	0	0	0	0.000737862	0.000261757	0.00032565	0.000754546	0.0109921			731	0	0	0	0	0	0	0	0	0	0	0	0	0.001881
732	0.236345	0.012996	6.41573e-05	0	0	0	0	7.2365e-05	0	0	0	9.9428e-05	0.00026419	0.000454871	0.000650852		732	0.443465	0.0409215	0.000156611	0	0	0	0	0.000120163	0	0	0	0.000138372	0.000606611	0.000414322	0.00130603	0.00799133			732	0	0	0	0	0	0	0	0	0	0	0	0	0.001827
733	0.23128	0.012332	7.07844e-05	0	0	0	0	0.00014903	0	0	0	2.19644e-05	0.0002543	0.0002423	0.000731291		733	0.433962	0.0388308	0.000172788	0	0	0	0	0.000247466	0	0	0	3.05673e-05	0.000583903	0.000220701	0.00146744	0.000451733			733	0	0	0	0	0	0	0	0	0	0	0	0	0.001819
734	0.225449	0.0117754	7.6032e-05	0	0	0	0	0.00021981	0	0	0	0.000291395	5.2601e-05	0	0.00057957		734	0.42302	0.0370779	0.000185598	0	0	0	0	0.000364997	0	0	0	0.000405527	0.000120778	0	0.00116299	0			734	0	0	0	0	0	0	0	0	0	0	0	0	0.001837
735	0.21917	0.0113113	7.15493e-05	0	0	0	0	0.0002701	0	0	0	0.000756588	0	0	0.00032268		735	0.411238	0.0356167	0.000174656	0	0	0	0	0.000448504	0	0	0	0.00105293	0	0	0.000647502	0			735	0	0	0	0	0	0	0	0	0	0	0	0	0.001623
736	0.212785	0.0109186	4.80244e-05	0	0	0	0	0.00028383	0	0	0	0.00125164	0	0	0.000104448		736	0.399258	0.0343803	0.00011723	0	0	0	0	0.000471303	0	0	0	0.00174188	0	0	0.00020959	0			736	0	0	0	0	0	0	0	0	0	0	0	0	0.001596
737	0.206619	0.0105804	0	0	0	0	0	0.00024855	0	0	1.38424e-05	0.00161743	0	0	5.43494e-05		737	0.387689	0.0333153	0	0	0	0	0	0.00041272	0	0	2.13347e-05	0.00225094	0	0	0.00010906	0			737	0	0	0	0	0	0	0	0	0	0	0	0	0.001545
738	0.200837	0.0103257	0	0	0	0	0	0.00018939	0	0	0.000273137	0.00175681	0	0.00108118	0.000156934		738	0.37684	0.0325133	0	0	0	0	0	0.000314484	0	0	0.000420975	0.00244491	0	0.000984797	0.00031491	0			738	0	0	0	0	0	0	0	0	0	0	0	0	0.001461
739	0.195512	0.0102097	0	0	0	0	0.00020594	0.00015287	0	0	0.000502245	0.00160873	0	0.00221881	0.000313711		739	0.366849	0.0321479	0	0	0	0	0.000205349	0.000253842	0	0	0.00077409	0.00223883	0	0.00202102	0.000629506	0			739	0	0	0	0	0	0	0	0	0	0	0	0	0.001469
740	0.190715	0.0102875	0	0	0	0	0.00054709	0.00018571	0	0	0.000581217	0.0011129	0	0.0027023	0.000425309		740	0.357848	0.0323929	0	0	0	0	0.00054552	0.000308374	0	0	0.000895806	0.00154879	0	0.0024614	0.000853442	0.00496372			740	0	0	0	0	0	0	0	0	0	0	0	0	0.001437
741	0.186392	0.0105378	0	0	0	2.5094e-05	0.00085109	0.0003036	0	0	0.000443079	0.0002938	0.00018516	0.00215965	0.000425977		741	0.349737	0.033181	0	0	0	3.58097e-05	0.000848648	0.000504131	0	0	0.0006829	0.000408874	0.000425149	0.00196713	0.000854782	0.00838198			741	0	0	0	0	0	0	0	0	0	0	0	0	0.001487
742	0.182139	0.0107243	0	0	0	0.00016967	0.00104626	0.00043534	0	0	0.000169364	0	0.00046715	0.000811158	0.00034421		742	0.341756	0.0337682	0	0	0	0.000242123	0.00104326	0.000722887	0	0	0.000261034	0	0.00107263	0.000738848	0.000690706	0.00772176			742	0	0	0	0	0	0	0	0	0	0	0	0	0.001487
743	0.177489	0.0105734	0	0	0	0.00023424	0.00105898	0.00049462	0	0	0	0	0.00079461	0	0.000224896		743	0.333031	0.0332932	0	0	0	0.000334266	0.00105594	0.000821322	0	0	0	0	0.00182452	0	0.000451285	0.00517431			743	0	0	0	0	0	0	0	0	0	0	0	0	0.001503
744	0.171998	0.00982796	0	0	0	0.00017274	0.00082098	0.00039952	0	0	0	0	0.00118452	0	0.000111418		744	0.322728	0.030946	0	0	0	0.000246504	0.000818624	0.000663407	0	0	0	0	0.0027198	0	0.000223577	0.00286841			744	0	0	0	0	0	0	0	0	0	0	0	0	0.001525
745	0.165646	0.00855983	0	0	0	0	0.00037087	0.00015616	0	0	0	0	0.00163171	0	1.70692e-05		745	0.310809	0.026953	0	0	0	0	0.000369806	0.000259305	0	0	0	0	0.0037466	0	3.42518e-05	0.00168041			745	0	0	0	0	0	0	0	0	0	0	0	0	0.001535
746	0.158804	0.00714513	0	0	0	0	0	0	0	0	0	0	0.00211052	0	0		746	0.297972	0.0224984	0	0	0	0	0	0	0	0	0	0	0.004846	0	0	0.00132859			746	0	0	0	0	0	0	0	0	0	0	0	0	0.001601
747	0.151861	0.00597142	0	0	0	0	0	0	0	0	0	0.000203448	0.00259453	0	0		747	0.284944	0.0188026	0	0	0	0	0	0	0	0	0	0.000283134	0.00595735	0	0	0.00148768			747	0	0	0	0	0	0	0	0	0	0	0	0	0.001682
748	0.145204	0.00535618	0	0	0	0	0	0	0	0	0	0.000368775	0.00304738	0	0		748	0.272454	0.0168654	0	0	0	0	0	0	0	0	0	0.000513216	0.00699714	0	0	0.00187304			748	0	0	0	0	0	0	0	0	0	0	0	0	0.001517
749	0.139218	0.0052789	0	0	0	0	0	0	0	0	0	0.000254394	0.00338891	0	0		749	0.261222	0.016622	0	0	0	0	0	0	0	0	0	0.000354034	0.00778134	0	0	0.002394			749	0	0	0	0	0	0	0	0	0	0	0	0	0.001548
750	0.134288	0.00561845	4.16029e-05	0	0	0	0	0	0	0	2.74848e-05	2.35636e-05	0.00352502	0.00306502	0		750	0.25197	0.0176912	0.000101555	0	0	0	0	0	0	0	4.23612e-05	3.27929e-05	0.00809386	0.00279179	0	0.00301802			750	0	0	0	0	0	0	0	0	0	0	0	0	0.001669
751	0.13079	0.00625313	6.72959e-05	0	0	0	0	0	0	0	0.000220116	0	0.00336315	0.00669323	0		751	0.245408	0.0196897	0.000164273	0	0	0	0	0	0	0	0.000339256	0	0.00772219	0.00609657	0	0.00371062			751	0	0	0	0	0	0	0	0	0	0	0	0	0.001562
752	0.128727	0.00701162	6.53915e-05	0	0	0	0.00027791	0	0	0	0.000402354	0	0.00288765	0.00980284	0.000283332		752	0.241536	0.022078	0.000159624	0	0	0	0.000277113	0	0	0	0.000620132	0	0.00663038	0.00892897	0.000568546	0.0042979			752	0	0	0	0	0	0	0	0	0	0	0	0	0.001527
753	0.127553	0.00765006	4.26748e-05	0	0	0	0.00088844	0.00024118	0	0	0.000537186	0	0.00219406	0.0120086	0.000707606		753	0.239333	0.0240883	0.000104171	0	0	0	0.000885891	0.000400482	0	0	0.000827943	0	0.00503782	0.0109381	0.00141991	0.00440295			753	0	0	0	0	0	0	0	0	0	0	0	0	0.001479
754	0.126682	0.00791975	6.87977e-06	0	0	7.2039e-05	0.00134336	0.00043285	0	0	0.00058666	0	0.00138656	0.012937	0.0010237		754	0.2377	0.0249375	1.67939e-05	0	0	0.000102801	0.00133951	0.000718752	0	0	0.000904195	0	0.00318371	0.0117838	0.00205419	0.00363458			754	0	0	0	0	0	0	0	0	0	0	0	0	0.001406
755	0.125568	0.00760214	0	0	0	0.00016136	0.00149116	0.000448	0	0	0.000519833	0	0.00056293	0.0122842	0.00110641		755	0.235608	0.0239374	0	0	0	0.000230264	0.00148688	0.000743909	0	0	0.000801198	0	0.00129255	0.0111891	0.00222017	0.00168272			755	0	0	0	0	0	0	0	0	0	0	0	0	0.001387
756	0.123973	0.00672457	0	0	0	0.00018136	0.0013226	0.00031454	0	0	0.000362858	0	0	0.0103109	0.000978131		756	0.232616	0.0211741	0	0	0	0.000258805	0.0013188	0.000522297	0	0	0.000559258	0	0	0.00939172	0.00196276	0			756	0	0	0	0	0	0	0	0	0	0	0	0	0.001431
757	0.121813	0.00543416	0	0	0	0.00013569	0.00089773	0.00011289	0	0	0.000169704	0	0	0.00755328	0.000733147		757	0.228564	0.0171109	0	0	0	0.000193633	0.000895154	0.000187455	0	0	0.000261558	0	0	0.00687995	0.00147116	0			757	0	0	0	0	0	0	0	0	0	0	0	0	0.001338
758	0.119008	0.00387906	0	0	0	2.8198e-05	0.00027721	0	0	0	0	0	0	0.00454899	0.000466085		758	0.2233	0.0122143	0	0	0	4.02392e-05	0.000276415	0	0	0	0	0	0	0.00414347	0.000935266	0			758	0	0	0	0	0	0	0	0	0	0	0	0	0.001318
759	0.115529	0.00226243	0	0	0	0	0	0	0	0	0	0.000100694	0	0.00172821	0.000232007		759	0.216772	0.00712388	0	0	0	0	0	0	0	0	0	0.000140133	0	0.00157415	0.000465554	0			759	0	0	0	0	0	0	0	0	0	0	0	0	0.001269
760	0.111481	0.000917294	0	0	0	0	0	0	0	0	0	0.000355121	0	0	0		760	0.209177	0.00288835	0	0	0	0	0	0	0	0	0	0.000494214	0	0	0	0			760	0	0	0	0	0	0	0	0	0	0	0	0	0.001235
761	0.106987	0.00019543	0	0	0	0	0	0	0	0	0	0.000618069	0	0	0		761	0.200744	0.000615365	0	0	0	0	0	0	0	0	0	0.000860151	0	0	0	0			761	0	0	0	0	0	0	0	0	0	0	0	0	0.001204
762	0.102196	0.00041943	0	0	0	0	0	0	0	0	0	0.000839677	0	0	0		762	0.191754	0.00132069	0	0	0	0	0	0	0	0	0	0.00116856	0	0	0	0			762	0	0	0	0	0	0	0	0	0	0	0	0	0.001122
763	0.097617	0.00146758	0	0	0	0	0	0	0	0	0	0.000980945	0	0	0		763	0.183163	0.00462108	0	0	0	0	0	0	0	0	0	0.00136516	0	0	0	0			763	0	0	0	0	0	0	0	0	0	0	0	0	0.001221
764	0.0940469	0.00286668	0	0	0	5.4026e-06	2.5944e-05	0	0	0	0	0.00101135	0	0	0		764	0.176465	0.00902653	0	0	0	7.70963e-06	2.58696e-05	0	0	0	0	0.00140746	0	0	0	0			764	0	0	0	0	0	0	0	0	0	0	0	0	0.001145
765	0.0922909	0.00413354	0	0	0	0.00016147	0.00081733	0	0	0	0	0.000900462	0	0	0		765	0.17317	0.0130156	0	0	0	0.000230421	0.000814985	0	0	0	0	0.00125315	0	0	0	0.000215869			765	0	0	0	0	0	0	0	0	0	0	0	0	0.001147
766	0.0927131	0.00486375	0	0	0	0.00024188	0.00143147	0	0	0	0	0.000633955	0	0	0		766	0.173962	0.0153148	0	0	0	0.000345168	0.00142736	0	0	0	0	0.000882259	0	0	0	0.00053291			766	0	0	0	0	0	0	0	0	0	0	0	0	0.001136
767	0.0939277	0.00495191	0	0	0	0.00023893	0.00174905	0	0	0	0	0.000260439	0	0.00027397	0.000506165		767	0.176241	0.0155924	0	0	0	0.000340958	0.00174403	0	0	0	0	0.000362447	0	0.000249548	0.00101569	0			767	0	0	0	0	0	0	0	0	0	0	0	0	0.001066
768	0.0941338	0.00436693	0	0	0	0.00015591	0.00166966	0	0	0	0	0	0	0.00155372	0.00121827		768	0.176628	0.0137505	0	0	0	0.000222487	0.00166487	0	0	0	0	0	0	0.00141522	0.00244462	0			768	0	0	0	0	0	0	0	0	0	0	0	0	0.001232
769	0.0915706	0.00308534	0	0	0	0	0.00109821	0	0	0	0	0	0	0.00148413	0.00134423		769	0.171818	0.00971504	0	0	0	0	0.00109506	0	0	0	0	0	0	0.00135183	0.00269739	0			769	0	0	0	0	0	0	0	0	0	0	0	0	0.001186
770	0.0858679	0.00134839	0	0	0	0	0.00012413	0	0	0	0	0	0	1.17426e-05	0.000826465		770	0.161118	0.00424577	0	0	0	0	0.000123774	0	0	0	0	0	0	1.06958e-05	0.00165842	0			770	0	0	0	0	0	0	0	0	0	0	0	0	0.001067
771	0.0783698	0	0	0	0	0	0	0	0	0	0	0	0	0	1.69988e-05		771	0.147049	0	0	0	0	0	0	0	0	0	0	0	0	0	3.41106e-05	0			771	0	0	0	0	0	0	0	0	0	0	0	0	0.001134
772	0.0705262	0	0	0	0	0	0	0	0	0	0	0	0	0	0		772	0.132332	0	0	0	0	0	0	0	0	0	0	0	0	0	0	0			772	0	0	0	0	0	0	0	0	0	0	0	0	0.001062
773	0.0636706	0	0	0	0	0	0	0	0	0	0	0	0	0	0		773	0.119468	0	0	0	0	0	0	0	0	0	0	0	0	0	0	0			773	0	0	0	0	0	0	0	0	0	0	0	0	0.00107
774	0.0583323	0.000225178	0	0	0	0	0	0	0	0	0	0	7.1563e-05	0	0		774	0.109452	0.000709034	0	0	0	0	0	0	0	0	0	0	0.000164317	0	0	0			774	0	0	0	0	0	0	0	0	0	0	0	0	0.001004
775	0.054713	0.00176443	0	0	0	0	0	0	0	0	6.50667e-05	0	0.00022783	0	0		775	0.102661	0.0055558	0	0	0	0	0	0	0	0	0.000100285	0	0.000523125	0	0	0			775	0	0	0	0	0	0	0	0	0	0	0	0	0.00106
776	0.0530116	0.00311136	4.3002e-05	2.2051e-05	0	0	0	0	0	0	0.000192343	4.6392e-05	0.00031158	0	0		776	0.0994681	0.00979696	0.00010497	4.84554e-05	0	0	0	0	0	0	0.000296451	6.45626e-05	0.000715424	0	0	0.000767367			776	0	0	0	0	0	0	0	0	0	0	0	0	0.001036
777	0.0530581	0.00388342	0.000107383	5.7764e-05	0	0	0	0	0	0	0.000226852	0.000626462	0.00031966	0	0.00044971		777	0.0995555	0.012228	0.000262127	0.000126932	0	0	0	0	0	0	0.000349637	0.000871832	0.000733977	0	0.000902407	0.00420137			777	0	0	0	0	0	0	0	0	0	0	0	0	0.000911
778	0.053963	0.00403518	0.00012784	5.8907e-05	0	0	0.00043996	0	0	0	0.000150266	0.00114016	0.0002245	0	0.000793425		778	0.101253	0.0127059	0.000312065	0.000129444	0	0	0.000438698	0	0	0	0.000231598	0.00158673	0.000515478	0	0.00159212	0.00695099			778	0	0	0	0	0	0	0	0	0	0	0	0	0.000913
779	0.0547559	0.00356089	8.56339e-05	1.3832e-05	0	0.00034045	0.00091138	0	0	0	0	0.00144582	0	0	0.000846929		779	0.102741	0.0112124	0.000209037	3.03947e-05	0	0.00048583	0.000908765	0	0	0	0	0.00201211	0	0	0.00169948	0.00753756			779	0	0	0	0	0	0	0	0	0	0	0	0	0.000925
780	0.054536	0.00247453	0	0	0	0.00065838	0.00126361	3.881e-05	9.28902e-05	7.75013e-05	0	0.00141433	0	0	0.000494065		780	0.102328	0.00779174	0	0	0	0.000939523	0.00125998	6.44444e-05	0.000128378	0.00012353	0	0.00196829	0	0	0.000991412	0.00466147			780	0	0	0	0	0	0	0	0	0	0	0	0	0.000868
[truncated: 16 more columns]
